# Supplementary material for: Genetic regulation and variation of expression of miRNA and mRNA transcripts in fetal muscle tissue in the context of sex, dam and variable fetal weight
Source: Biol Sex Differ. 2022 May 12;13:24. doi: 10.1186/s13293-022-00433-3 (PMC9103043; doi:10.1186/s13293-022-00433-3)
Supplement: Supplementary file 1 — Additional file 1. List of transcripts significantly associated with sex at Benjamini & Hochberg (BH-) adjusted p-values < 0.05 for mRNA and < 0.10 for miRNA (shaded grey). [file 13293_2022_433_MOESM1_ESM.xlsx]

## Sheet: Sheet1
Additional file1
List of transcripts significantly associated with sex at Benjamini & Hochberg (BH-) adjusted p-values < 0.05 for mRNA and < 0.10 for miRNA (shaded grey).
Probeset	SSC	Pos [Mb; Ref Sscrofa 11.1)	Gene symbol	Lsmean Male	Lsmean Female	p value	BH-adjusted p value
SNOWBALL_023193_s_st	Y	9009202	LOC110255320	8.12824	5.11212	<.0001	1.84851e-80
SNOWBALL_023445_st	X	39954144	KDM6A	8.42453	8.90907	<.0001	3.80416e-31
SNOWBALL_020166_st	X	40151520	KDM6A	8.28732	8.77551	<.0001	6.19513e-18
SNOWBALL_020143_st	5	84720161	ANKS1B	8.32927	8.82431	<.0001	5.50973e-16
SNOWBALL_022067_s_st	X	13290705	TXLNG	7.73767	8.13229	<.0001	7.35045e-15
SNOWBALL_021524_s_st	X	13290958	TXLNG	6.3849	6.66423	<.0001	2.79649e-11
SNOWBALL_020031_s_st	Y	3875748	ANOS1	9.56622	9.22833	<.0001	1.75728e-10
SNOWBALL_023609_s_st	X	5230599	ANOS1	9.03283	8.70501	<.0001	1.82334e-10
SNOWBALL_020030_s_st	Y	3875748	ANOS1	8.70585	8.44837	<.0001	3.06796e-06
SNOWBALL_020135_st	X	41238949	SLC9A7	8.54671	8.84563	<.0001	4.23205e-06
SNOWBALL_046556_st	X	20163874		6.35103	6.78328	<.0001	4.59282e-06
SNOWBALL_033533_st	X	1754		7.48535	7.20828	<.0001	0.000178697
SNOWBALL_001828_st	X	95045028	LOC110257707	10.0982	10.4482	<.0001	0.000253084
SNOWBALL_020326_st	X	49355448	SPIN3	6.5032	7.01957	<.0001	0.0015845
SNOWBALL_020180_st	Y	9528103	LOC100625207	9.81855	10.0349	<.0001	0.00495452
SNOWBALL_016575_s_st	14	50654333	LOC100155138	7.99378	8.26436	<.0001	0.00570749
SNOWBALL_020141_st	X	39727035	FUNDC1	7.69647	7.9033	<.0001	0.0354959
pMicroRNA196_st	15	121333759	miR-153	3.19737	2.96373	0.0001	0.0898769
