# Supplementary material for: Genetic regulation and variation of expression of miRNA and mRNA transcripts in fetal muscle tissue in the context of sex, dam and variable fetal weight
Source: Biol Sex Differ. 2022 May 12;13:24. doi: 10.1186/s13293-022-00433-3 (PMC9103043; doi:10.1186/s13293-022-00433-3)
Supplement: Supplementary file 2 — Additional file 2. List of transcripts significantly associated with dam at Benjamini & Hochberg (BH-) adjusted p-values < 0.05 for mRNA and < 0.10 for miRNA (shaded grey). [file 13293_2022_433_MOESM2_ESM.xlsx]

## Sheet: Sheet1
Additional file 2
List of transcripts significantly associated with mother at Benjamini & Hochberg (BH-) adjusted p-values < 0.05 for mRNA and < 0.10 for miRNA (shaded grey).
Probeset	SSC	Pos [Mb; Ref Sscrofa 11.1)	Gene symbol	p value	BH-adjusted p value
SNOWBALL_020867_st	9	4701925		<.0001	8.33214e-30
SNOWBALL_027778_st	14	55346041	NID1	<.0001	1.39955e-20
SNOWBALL_005634_st	12	50275731	UBE2G1	<.0001	4.86883e-17
SNOWBALL_015413_x_st	13	30648533	LOC102159515	<.0001	5.13023e-16
SNOWBALL_002051_s_st	1	8928276	GTF2H5	<.0001	7.26646e-16
SNOWBALL_016451_st	14	29641458	CDK2AP1	<.0001	7.46831e-16
SNOWBALL_024477_s_st	14	73132367	PPA1	<.0001	1.73428e-15
SNOWBALL_004375_st	13	73451977	LOC100520516	<.0001	2.24413e-15
SNOWBALL_018416_x_st	15	131443123		<.0001	8.75123e-15
SNOWBALL_013501_st	10	32151178	GALT	<.0001	8.99009e-15
SNOWBALL_017347_x_st	16	8896234		<.0001	9.02322e-15
SNOWBALL_011976_x_st	9	1337475		<.0001	9.54883e-15
SNOWBALL_004759_st	3	52140482	LOC100516004	<.0001	1.79119e-14
SNOWBALL_011169_st	7	121789341	LOC102163738	<.0001	2.14841e-13
SNOWBALL_037419_x_st	9	106121635	NAMPT	<.0001	5.51267e-13
SNOWBALL_025447_st	13	35401724	DCP1A	<.0001	6.14201e-13
SNOWBALL_005190_st	3	92741841	LOC110260016	<.0001	7.67782e-13
SNOWBALL_032749_st	2	5882498	ZDHHC24	<.0001	1.4714e-12
SNOWBALL_018440_st	15	15391320	THSD7B	<.0001	5.44839e-12
SNOWBALL_027909_st	6	155894017	PPAP2B	<.0001	7.06225e-12
SNOWBALL_005532_s_st	4	136145	LOC100523733	<.0001	2.33651e-11
SNOWBALL_017484_st	4	109350659	LOC100520866	<.0001	3.70056e-11
SNOWBALL_010457_s_st	7	116189219	LOC100521203	<.0001	8.28525e-11
SNOWBALL_027290_st	9	27162131	ENDOD1	<.0001	1.33223e-10
SNOWBALL_029269_st	14	124631024	AFAP1L2	<.0001	1.41105e-10
SNOWBALL_035225_st	7	121686241		<.0001	2.18212e-10
SNOWBALL_023847_st	15	64794849	ACVR1	<.0001	2.60201e-10
bta-mir-383_s_st	17	2698046	SGCZ	<.0001	2.85141e-10
SNOWBALL_020082_st	X	18530705		<.0001	3.15169e-10
SNOWBALL_003127_st	1	164780679	LOC100516844	<.0001	3.87307e-10
SNOWBALL_022622_st	12	923162	FASN	<.0001	3.95012e-10
SNOWBALL_007910_st	6	10162151	NUDT7	<.0001	3.9634e-10
SNOWBALL_010152_st	7	76021412	PSMB5	<.0001	7.0377e-10
SNOWBALL_026490_st	9	121107561	SOAT1	<.0001	7.06393e-10
SNOWBALL_033744_st	7	121679728		<.0001	7.26799e-10
SNOWBALL_016532_st	14	33520753	LOC100154109	<.0001	8.52549e-10
SNOWBALL_003911_st	1	59230123		<.0001	9.33946e-10
SNOWBALL_017845_x_st	15	52553168		<.0001	9.90339e-10
SNOWBALL_037996_st	2	1471121	IGF2	<.0001	1.30851e-09
SNOWBALL_006002_st	4	72801115	RAB2A	<.0001	1.3163e-09
SNOWBALL_026255_s_st	5	56717281	STRAP	<.0001	1.39341e-09
bta-mir-487a_s_st		56034		<.0001	1.51538e-09
SNOWBALL_027550_st	4	852050	SCRIB	<.0001	2.30135e-09
SNOWBALL_016227_st	13	192442119	C21orf7	<.0001	2.32536e-09
SNOWBALL_017008_s_st	14	72097794	KIF1BP	<.0001	2.36073e-09
SNOWBALL_020563_st	X	97574850	ZFHX3	<.0001	2.45024e-09
SNOWBALL_008080_st	6	47564758	ACTN4	<.0001	3.02004e-09
SNOWBALL_046702_st	X	111797837	ARHGEF6	<.0001	3.08e-09
SNOWBALL_002659_x_st	1	105648861		<.0001	3.41364e-09
SNOWBALL_011070_st	7	121659200		<.0001	3.48151e-09
SNOWBALL_015120_st	12	55156249		<.0001	3.64344e-09
SNOWBALL_023139_s_st	8	38387131	ZAR1	<.0001	4.03472e-09
SNOWBALL_042340_s_st	7	96323256	ZFYVE1	<.0001	6.21071e-09
SNOWBALL_023468_s_st	X	76457617	LOC100155098	<.0001	7.47789e-09
SNOWBALL_005224_st	3	114605874	SF3B6	<.0001	7.58407e-09
SNOWBALL_045332_st	14	20710065	PALLD	<.0001	7.80947e-09
SNOWBALL_012956_st	9	109291395		<.0001	8.21015e-09
SNOWBALL_023426_s_st	X	56205622	IGBP1	<.0001	1.17906e-08
SNOWBALL_027771_st	13	74720284		<.0001	1.2175e-08
SNOWBALL_033555_st	17	51155934	PTGIS	<.0001	1.24095e-08
SNOWBALL_024193_s_st	14	49874981	SMARCB1	<.0001	1.5607e-08
SNOWBALL_036785_st	2	137079280	TXNDC15	<.0001	2.44845e-08
SNOWBALL_011737_s_st	8	78449409		<.0001	2.53789e-08
SNOWBALL_031115_st	9	26975731	AMOTL1	<.0001	2.55924e-08
SNOWBALL_033645_st	1	253892458	SLC31A1	<.0001	2.58506e-08
SNOWBALL_007810_x_st	5	81189309		<.0001	3.0567e-08
SNOWBALL_000922_st	5	22000338	PTGES3	<.0001	3.22424e-08
SNOWBALL_015142_st	12	34902951	TEX14	<.0001	3.2426e-08
SNOWBALL_005248_st	3	40982290		<.0001	3.2965e-08
SNOWBALL_045834_st	13	52751471	FOXP1	<.0001	3.47239e-08
hsa-mir-551b_st	13	107316756	LOC100153543	<.0001	4.45794e-08
SNOWBALL_021114_st	10	19819291	CAPN2	<.0001	4.91996e-08
SNOWBALL_015466_st	13	75600073	ANAPC13	<.0001	5.01052e-08
bta-mir-92b_s_st	4	94624279	MIR92B	<.0001	5.34083e-08
SNOWBALL_022966_s_st	13	39429770	ARF4	<.0001	5.68112e-08
SNOWBALL_039899_st	1	25157198	CITED2	<.0001	6.143e-08
SNOWBALL_009615_st	7	20471026	LOC102157416	<.0001	6.34408e-08
SNOWBALL_011861_s_st	8	3030934	ABLIM2,MIR95	<.0001	7.63375e-08
SNOWBALL_014370_st	12	19499403	LOC100737636	<.0001	7.9253e-08
SNOWBALL_025653_st	2	136458779	SKP1	<.0001	7.93113e-08
SNOWBALL_041683_st	4	18352224	SNTB1	<.0001	8.97731e-08
SNOWBALL_000648_s_st		464118	LOC100625842	<.0001	9.23238e-08
SNOWBALL_000823_st	4	46994306	LOC106510033	<.0001	1.15521e-07
SNOWBALL_020326_st	X	49355448	SPIN3	<.0001	1.17101e-07
SNOWBALL_036812_st	4	89322788		<.0001	1.29988e-07
SNOWBALL_009143_st	6	159346543	ECHDC2	<.0001	1.37326e-07
SNOWBALL_009644_st	7	20857327	LOC100158121	<.0001	1.39102e-07
SNOWBALL_010765_s_st	7	64578229	PSMA6	<.0001	1.42165e-07
SNOWBALL_016598_s_st	14	40602106	MLEC	<.0001	1.48132e-07
SNOWBALL_019853_st	18	33220680	IFRD1	<.0001	1.53267e-07
SNOWBALL_023494_s_st	X	58149304	RPS4X	<.0001	1.57443e-07
SNOWBALL_012320_x_st	3	86972068	LOC100516605	<.0001	1.62365e-07
SNOWBALL_034163_st	14	137262115	PTPRE	<.0001	1.76316e-07
SNOWBALL_005509_st	3	110166784	CLIP4	<.0001	1.8192e-07
SNOWBALL_017375_s_st	14	129079304	PRDX3	<.0001	1.94622e-07
SNOWBALL_015086_st	12	54647773	DHRS7C	<.0001	2.10722e-07
SNOWBALL_027669_st	1	121398	FAM120B	<.0001	2.48964e-07
SNOWBALL_047382_st	2	6797574		<.0001	2.88084e-07
SNOWBALL_035931_st	6	48184096	LOC100520248	<.0001	3.14545e-07
SNOWBALL_014562_st	12	22274542	THRA	<.0001	3.24225e-07
SNOWBALL_013059_st	9	116145534	LOC110255511	<.0001	3.48492e-07
SNOWBALL_014402_x_st		6668	NA	<.0001	3.67967e-07
SNOWBALL_004150_s_st	1	269912430	PTGES	<.0001	3.83451e-07
SNOWBALL_045183_st	4	112950196		<.0001	3.87506e-07
SNOWBALL_026988_s_st	6	63105532	UBE2M	<.0001	3.87978e-07
SNOWBALL_029463_st	9	3141052	TPP1	<.0001	3.93669e-07
SNOWBALL_011033_st	7	121791633	LOC102163738	<.0001	4.2214e-07
SNOWBALL_031290_st	13	42408674	FHIT	<.0001	4.35992e-07
SNOWBALL_024757_st	14	129526608	BAG3	<.0001	4.48599e-07
SNOWBALL_047697_s_st	4	83324362	RCSD1	<.0001	4.62301e-07
SNOWBALL_008619_st	6	46850002		<.0001	4.7058e-07
SNOWBALL_045364_st	7	121842868		<.0001	5.20753e-07
SNOWBALL_002970_s_st	1	128647603	CDAN1	<.0001	5.75625e-07
SNOWBALL_001631_s_st	X	10279500	EGFL6	<.0001	6.06742e-07
SNOWBALL_047723_st	10	66495941	KLF6	<.0001	6.29676e-07
SNOWBALL_037116_st	2	7320439	EHD1	<.0001	6.50847e-07
SNOWBALL_045200_st				<.0001	6.63272e-07
SNOWBALL_042245_st	17	40021845	SOGA1	<.0001	7.36471e-07
mmu-mir-2134-3_st				<.0001	7.97554e-07
SNOWBALL_012567_st	13	144628955	SEM1	<.0001	8.75818e-07
SNOWBALL_022832_st	11	47849406	UCHL3	<.0001	8.93017e-07
SNOWBALL_009953_st	7	32295772	SRSF3	<.0001	9.92247e-07
SNOWBALL_011826_st	8	104587427	MYOZ2	<.0001	9.95081e-07
SNOWBALL_047652_st	6	13402343	ST3GAL2	<.0001	1.13949e-06
SNOWBALL_045518_st	13	190379626		<.0001	1.14352e-06
SNOWBALL_002504_st	1	107108554	LOC100737265	<.0001	1.20271e-06
SNOWBALL_029107_st	1	265603569		<.0001	1.20451e-06
SNOWBALL_039995_st	1	208426493	NFIB	<.0001	1.24081e-06
SNOWBALL_020267_s_st	X	56174232	IGBP1	<.0001	1.29165e-06
SNOWBALL_025745_st	12	4804027	METTL23	<.0001	1.41559e-06
SNOWBALL_032755_st	X	110693715	MOSPD1	<.0001	1.41887e-06
SNOWBALL_028183_st	7	77715917		<.0001	1.45969e-06
SNOWBALL_025685_s_st	13	96376664	SSR3	<.0001	1.50683e-06
SNOWBALL_012946_s_st	9	119156514		<.0001	1.53722e-06
SNOWBALL_026042_s_st				<.0001	1.58974e-06
SNOWBALL_012408_st	9	45714315	ATP5L	<.0001	1.71239e-06
SNOWBALL_026523_st	6	7278338	CMC2	<.0001	1.93953e-06
SNOWBALL_033039_st	3	127430496	KIDINS220	<.0001	1.99065e-06
SNOWBALL_002075_st	1	8223930	LOC102158869	<.0001	2.07782e-06
SNOWBALL_034531_st	8	71839863	SCARB2	<.0001	2.28565e-06
SNOWBALL_021006_s_st	X	17889024	SMPX	<.0001	2.40938e-06
SNOWBALL_033011_st	12	11874236	SLC16A6	<.0001	2.6866e-06
mmu-mir-1306_st	14	51473955	DGCR8,MIR1306	<.0001	2.82031e-06
SNOWBALL_033848_st	3	52483032		<.0001	2.92519e-06
SNOWBALL_027489_st	X	106236746	APLN	<.0001	3.09132e-06
SNOWBALL_042473_st	15	93596189		<.0001	3.57776e-06
SNOWBALL_021473_s_st	6	18909890	HERPUD1	<.0001	3.58791e-06
SNOWBALL_035917_st	3	51434336	TMEM182	<.0001	3.61228e-06
SNOWBALL_018684_st	16	36470746	ACTBL2	<.0001	3.82968e-06
SNOWBALL_009642_st	7	22825329	SLA-1	<.0001	3.89519e-06
SNOWBALL_030181_st	14	11939255	ELP3	<.0001	4.14395e-06
SNOWBALL_024013_st	15	104799811	CFLAR	<.0001	4.33403e-06
SNOWBALL_025114_st	13	124409508	DNAJB11	<.0001	4.5023e-06
SNOWBALL_022811_st	6	18084943	CDH1	<.0001	4.92655e-06
SNOWBALL_010540_x_st	7	51599224		<.0001	5.60301e-06
SNOWBALL_009478_st	7	849096	GMDS	<.0001	6.00343e-06
SNOWBALL_004369_s_st	3	6359423	BUD31	<.0001	6.11629e-06
SNOWBALL_029077_st	4	98509744	GOLPH3L	<.0001	6.32111e-06
SNOWBALL_017392_st	14	73132370	PPA1	<.0001	6.3983e-06
SNOWBALL_037508_st	4	94116286	KIAA0907	<.0001	6.69741e-06
SNOWBALL_005348_st	3	86251142	RTN4	<.0001	6.97443e-06
SNOWBALL_037862_st	3	59425724	TGOLN2	<.0001	6.99483e-06
SNOWBALL_021670_s_st	13	195335062	SOD1	<.0001	7.10553e-06
SNOWBALL_025979_s_st	5	5071094	SAMM50	<.0001	7.34899e-06
SNOWBALL_035503_st	6	70593310		<.0001	7.41418e-06
SNOWBALL_023696_st	17	39706148	DLGAP4	<.0001	7.86366e-06
SNOWBALL_012913_st	9	102713972	GSAP	<.0001	7.91043e-06
SNOWBALL_035254_st	15	118860536		<.0001	7.96446e-06
SNOWBALL_019022_st	17	11356169	POLB	<.0001	8.23697e-06
SNOWBALL_018353_x_st	15	31656026		<.0001	8.83102e-06
SNOWBALL_025178_s_st	7	37318458	MRPS10	<.0001	9.01164e-06
SNOWBALL_030366_st	5	59960864	DUSP16	<.0001	9.44992e-06
SNOWBALL_016311_x_st	13	3273349		<.0001	9.5833e-06
SNOWBALL_031682_st	3	32088056	CLEC16A	<.0001	1.0314e-05
SNOWBALL_013935_s_st	12	34885728	TEX14	<.0001	1.08211e-05
SNOWBALL_026514_s_st		1846013	LOC110258338	<.0001	1.10675e-05
SNOWBALL_008148_st	10	25301665	LOC102160015	<.0001	1.23555e-05
mmu-mir-2146_st		50456		<.0001	1.24998e-05
SNOWBALL_013878_st	11	25079180	VWA8,LOC102167951	<.0001	1.46621e-05
SNOWBALL_038217_st	9	113875190	ADORA1	<.0001	1.4689e-05
mmu-mir-218-2_st	16	55115912	SLIT3,MIR218B	<.0001	1.47081e-05
SNOWBALL_031497_st	11	9518163	LOC102159614	<.0001	1.47757e-05
SNOWBALL_014659_x_st	12	21396909	LOC102163700	<.0001	1.55804e-05
SNOWBALL_026273_st	1	169125575	THSD4	<.0001	1.7102e-05
SNOWBALL_043883_st	1	267768606	RALGPS1	<.0001	1.79015e-05
SNOWBALL_046073_st	8	120794502		<.0001	1.80408e-05
SNOWBALL_016496_st	14	33276401	TMEM233	<.0001	1.9064e-05
SNOWBALL_031160_st	7	36408572	NFYA	<.0001	1.93639e-05
SNOWBALL_002128_st	1	16202859	PCMT1	<.0001	1.96494e-05
SNOWBALL_003351_st	1	235872896	FANCG	<.0001	2.01157e-05
SNOWBALL_030793_st	5	21200299		<.0001	2.20356e-05
bta-mir-23a_s_st	2	65308117	MIR23A	<.0001	2.21996e-05
SNOWBALL_020752_x_st	16	34181444		<.0001	2.24976e-05
SNOWBALL_003625_st	1	236156506	UNC13B,LOC100156421	<.0001	2.32899e-05
SNOWBALL_020753_st	X	56540538		<.0001	2.38435e-05
SNOWBALL_042174_st	14	12886817		<.0001	2.39486e-05
SNOWBALL_041600_st	1	28759914	AHI1	<.0001	2.40757e-05
SNOWBALL_041946_st	13	22653214	ITGA9	<.0001	2.4658e-05
SNOWBALL_036517_st	7	99927282	VASH1	<.0001	2.76479e-05
SNOWBALL_007900_st	6	12072853		<.0001	3.11408e-05
SNOWBALL_031069_st	9	45715890	ATP5L	<.0001	3.17702e-05
SNOWBALL_015515_st	9	14833455	LOC100515156	<.0001	3.19217e-05
SNOWBALL_006332_st	4	117302843	DPH5	<.0001	3.3575e-05
SNOWBALL_002966_s_st	1	144002897	MCEE	<.0001	3.73275e-05
SNOWBALL_024766_st	14	128962322	NANOS1	<.0001	3.73688e-05
SNOWBALL_021939_st	X	109396553	GPC4	<.0001	3.88324e-05
SNOWBALL_028813_st	12	45747178		<.0001	3.90623e-05
SNOWBALL_017676_st	15	16683562	ZRANB3	<.0001	4.08888e-05
SNOWBALL_000016_s_st	10	57894859	CREM	<.0001	4.24457e-05
SNOWBALL_035110_st	5	18911465	CALCOCO1	<.0001	4.25872e-05
SNOWBALL_039067_st	13	12715177	LOC110256539	<.0001	4.40458e-05
SNOWBALL_015568_s_st	13	78224133	LOC100526138	<.0001	4.42259e-05
SNOWBALL_034233_st	16	40007194	LOC102161888	<.0001	4.45306e-05
SNOWBALL_028596_st	14	112048505		<.0001	4.45339e-05
SNOWBALL_022290_st	5	22431432		<.0001	4.53763e-05
SNOWBALL_029940_st	1	34166378		<.0001	4.56696e-05
SNOWBALL_026199_st	13	147761250	ABHD10	<.0001	4.82346e-05
SNOWBALL_014257_st	12	11893211	AMZ2	<.0001	4.89465e-05
SNOWBALL_042556_st	2	100457166		<.0001	5.0685e-05
SNOWBALL_043523_st				<.0001	5.0989e-05
SNOWBALL_024327_st	14	40602044	MLEC	<.0001	5.18566e-05
SNOWBALL_011890_st	8	112392955	RRH	<.0001	5.21658e-05
SNOWBALL_032062_st	2	108750972	C2H5orf30	<.0001	5.45735e-05
SNOWBALL_003053_s_st	1	143499136	KLF13	<.0001	5.60388e-05
SNOWBALL_036183_st	4	127044236	LOC102161056	<.0001	5.80438e-05
SNOWBALL_007462_st	5	6174022		<.0001	5.85406e-05
SNOWBALL_036067_st	6	83492634		<.0001	6.11032e-05
SNOWBALL_043113_st	13	3058219	ANKRD28	<.0001	6.1555e-05
SNOWBALL_019946_x_st	18	49374066		<.0001	6.18688e-05
SNOWBALL_018960_x_st	16	65706548		<.0001	6.21065e-05
SNOWBALL_000861_s_st	4	92100470	CD1D	<.0001	6.57638e-05
SNOWBALL_000610_st	2	7011500	LOC102165049	<.0001	6.89517e-05
SNOWBALL_035992_st	7	121836865		<.0001	7.47192e-05
SNOWBALL_005661_st	4	51227734	CA3	<.0001	8.27131e-05
SNOWBALL_026230_s_st	2	151681003	DCTN4	<.0001	8.51047e-05
SNOWBALL_012799_st	9	46827309	NECTIN1	<.0001	8.9378e-05
SNOWBALL_014793_x_st	12	39970426		<.0001	9.34906e-05
SNOWBALL_012808_s_st	9	74432902	SGCE	<.0001	9.61143e-05
SNOWBALL_034508_st	1	97611685	ZBTB7C	<.0001	0.000102004
SNOWBALL_020999_s_st	18	48534505	HUS1	<.0001	0.000104729
SNOWBALL_039368_st	6	62444287	LOC100514469	<.0001	0.00010949
SNOWBALL_005257_x_st	3	89796881		<.0001	0.000112357
SNOWBALL_031772_st	2	6798339		<.0001	0.00012084
SNOWBALL_047095_st	4	71950374	ASPH	<.0001	0.000123815
SNOWBALL_029563_st	9	65783728		<.0001	0.00012487
SNOWBALL_019131_st	17	26742164	RBBP9	<.0001	0.000128503
SNOWBALL_011211_x_st	7	121697832	MIR493	<.0001	0.0001345
SNOWBALL_017533_st	14	56113843	TOMM20	<.0001	0.000140554
SNOWBALL_030212_st	6	53701221		<.0001	0.000143496
SNOWBALL_008270_s_st	6	49060216	CYP2A19	<.0001	0.00014767
SNOWBALL_014744_s_st	12	47132451	LOC100523020	<.0001	0.000148134
SNOWBALL_045856_x_st				<.0001	0.000153435
SNOWBALL_036658_st	2	74296183	SEMA6B	<.0001	0.000155956
SNOWBALL_032271_st	11	432787	LOC100738653	<.0001	0.00015602
SNOWBALL_020508_st	2	150714390	LOC100736604	<.0001	0.000157289
SNOWBALL_013592_x_st	10	11881465		<.0001	0.000159246
SNOWBALL_040792_st				<.0001	0.000167608
SNOWBALL_017315_s_st	13	67262790	HRH1,LOC100524527	<.0001	0.000168973
SNOWBALL_027482_st	3	23832409		<.0001	0.000171664
SNOWBALL_017593_st	14	41853277	SVOP	<.0001	0.000178666
SNOWBALL_039676_st	17	37146412		<.0001	0.000181379
SNOWBALL_022216_s_st	8	6000735	LOC100621607	<.0001	0.000182894
SNOWBALL_028913_st	2	1801672	KCNQ1	<.0001	0.000186957
SNOWBALL_010913_st	4	81116115		<.0001	0.000193695
SNOWBALL_041347_st	4	93417888		<.0001	0.000197394
SNOWBALL_043998_st	4	125744227	ZNF644	<.0001	0.000197507
SNOWBALL_015021_x_st	12	49905402	NCBP3	<.0001	0.000198253
SNOWBALL_031044_st	18	5103834		<.0001	0.000210909
SNOWBALL_012318_st	9	39802978	SDHD	<.0001	0.000221548
SNOWBALL_021783_s_st		3583012	LOC102165485	<.0001	0.000228622
SNOWBALL_011232_st	7	116785959	LOC100525590	<.0001	0.000234542
SNOWBALL_014148_st	12	3254479	TIMP2	<.0001	0.00023984
SNOWBALL_033698_st	4	93838293	SLC25A44	<.0001	0.000242837
SNOWBALL_034108_st	12	52795196	POLR2A	<.0001	0.000255805
SNOWBALL_016136_st	13	124585834	EIF4A2	<.0001	0.000261641
SNOWBALL_026117_st		3583635	LOC102165485	<.0001	0.000272799
SNOWBALL_037714_st	X	123094389		<.0001	0.000277706
hsa-mir-320a_x_st	14	6520905	MIR320	<.0001	0.00028
SNOWBALL_027279_st	17	30768589	APMAP	<.0001	0.000284345
SNOWBALL_014687_st	12	25710487	NGFR	<.0001	0.000286245
SNOWBALL_034706_st	2	118090447		<.0001	0.000291477
SNOWBALL_002823_st	1	166465933	CORO2B	<.0001	0.000291914
SNOWBALL_001428_s_st	7	25241497	RXRB	<.0001	0.000298127
SNOWBALL_038629_st	9	102778492	GSAP	<.0001	0.000298971
SNOWBALL_038747_st	1	100552860	SMAD4	<.0001	0.000305238
SNOWBALL_002087_st	1	7581763	MRPL18	<.0001	0.000318553
SNOWBALL_020889_st	MT	16550		<.0001	0.000319256
SNOWBALL_024450_s_st		54518	LOC100513724	<.0001	0.000320446
SNOWBALL_036857_st	1	268371603		<.0001	0.000323864
SNOWBALL_024602_st	14	103273399	PPP1R3C	<.0001	0.000328097
SNOWBALL_006611_st	4	129506496	LOC100512780	<.0001	0.000335062
SNOWBALL_017182_s_st	14	92254308	LOC100524282	<.0001	0.000336493
SNOWBALL_033036_st	17	11909134		<.0001	0.000340935
SNOWBALL_002388_st	1	111633301		<.0001	0.000341851
SNOWBALL_026530_st	X	20596662	PDK3	<.0001	0.000343925
SNOWBALL_021181_s_st	18	7658265	LOC110257559	<.0001	0.000345856
SNOWBALL_015200_st	13	18463520	CMTM6	<.0001	0.000349224
SNOWBALL_022898_s_st	17	51723964		<.0001	0.000352448
SNOWBALL_001140_s_st	7	23185087	ATAT1,C7H6orf136	<.0001	0.00035256
SNOWBALL_036244_st	18	50579646	ZMIZ2	<.0001	0.000354591
SNOWBALL_032434_st	10	60834359		<.0001	0.000356409
SNOWBALL_002389_s_st	1	90703207	COX7A2	<.0001	0.000357087
SNOWBALL_021193_x_st	18	7604976	LOC110257616	<.0001	0.000358785
SNOWBALL_017582_x_st	14	6520917	MIR320	<.0001	0.000363278
SNOWBALL_039917_st	5	93252890	LOC110260801	<.0001	0.000372076
SNOWBALL_028210_st	6	52245613		<.0001	0.000382709
SNOWBALL_013206_st	13	190922635		<.0001	0.000385642
SNOWBALL_014221_st	12	6157405	JPT1	<.0001	0.000402579
SNOWBALL_004877_st	3	53294789	RPL31	<.0001	0.000407669
SNOWBALL_029877_st	13	146286167		<.0001	0.000409385
SNOWBALL_017346_s_st	14	108988322	MORN4	<.0001	0.000413514
SNOWBALL_007803_x_st	5	17685028		<.0001	0.000416079
SNOWBALL_036509_st	11	63556694		<.0001	0.000420747
SNOWBALL_042822_st	6	12642481	ZNRF1	<.0001	0.000425996
SNOWBALL_011384_st	8	35135457	YIPF7	<.0001	0.000426552
SNOWBALL_046168_st	1	28145633	PDE7B	<.0001	0.000433564
SNOWBALL_034479_st	2	13251215	ZDHHC5	<.0001	0.000435944
SNOWBALL_018703_s_st	16	66454475	SGCD	<.0001	0.000437573
SNOWBALL_001771_s_st	4	105883443	AMPD1	<.0001	0.000440818
SNOWBALL_036829_st	6	48044706		<.0001	0.000442636
SNOWBALL_013146_st	9	26157329	TAF1D	<.0001	0.00044631
SNOWBALL_024365_st	14	35645912	RNFT2	<.0001	0.000464731
hsa-mir-323b_st		60304		<.0001	0.000476025
SNOWBALL_030943_st	13	206296533	CRYAA	<.0001	0.000476371
SNOWBALL_047506_s_st	2	9215891	AHNAK	<.0001	0.000493617
SNOWBALL_029565_st	3	73157754	ANTXR1	<.0001	0.000500496
SNOWBALL_039941_st	5	66091123		<.0001	0.000507647
SNOWBALL_015379_st	13	35989460	SELENOK	<.0001	0.000516995
SNOWBALL_021781_x_st		3772920	LOC102165485,LOC396781	<.0001	0.000533087
SNOWBALL_019308_s_st	17	37542107	RALY,ASIP	<.0001	0.000538418
SNOWBALL_032291_st	1	161936899		<.0001	0.000539719
SNOWBALL_023797_st	17	57480402	LOC100625508	<.0001	0.000582041
SNOWBALL_007548_st	5	80688250	NT5DC3	<.0001	0.000589719
SNOWBALL_021753_st	4	39367147	TSPYL5	<.0001	0.000597621
SNOWBALL_045650_st	9	44413615	SIK3	<.0001	0.000607047
SNOWBALL_021848_st	6	75697587	PADI2	<.0001	0.000622197
SNOWBALL_007907_st	6	10162151	NUDT7	<.0001	0.000646181
SNOWBALL_020855_st	MT	2206		<.0001	0.000666148
SNOWBALL_047499_st	4	69801250	BHLHE22	<.0001	0.00068087
SNOWBALL_016522_st	14	32070542	PPP1CC	<.0001	0.00068175
SNOWBALL_047552_st	7	121675260		<.0001	0.000695076
SNOWBALL_041086_st	6	95443262	HEYL	<.0001	0.000695342
SNOWBALL_012367_st	9	27214929	SESN3	<.0001	0.000715243
SNOWBALL_026938_s_st	1	253895883	CDC26	<.0001	0.000718924
SNOWBALL_025989_s_st	8	17883968	PPARGC1A	<.0001	0.000720417
bta-mir-95_s_st	8	3030934	ABLIM2,MIR95	<.0001	0.000739582
SNOWBALL_032548_st	12	46910698	NXN	<.0001	0.000743481
SNOWBALL_027302_st	17	31797798	PANK2	<.0001	0.000804841
SNOWBALL_001778_st	X	75744432	LOC110257802	<.0001	0.000805954
SNOWBALL_028894_st	13	122600984	MAGEF1	<.0001	0.000821663
SNOWBALL_032962_st	10	16132094		<.0001	0.000828466
SNOWBALL_005370_st	3	71985570		<.0001	0.000834863
SNOWBALL_006353_st	4	130628168		<.0001	0.000837439
SNOWBALL_012239_s_st	9	12479949	THRSP	<.0001	0.000837773
SNOWBALL_022054_x_st	2	6756941		<.0001	0.000842707
SNOWBALL_020231_s_st	X	62198321	PGK1	<.0001	0.000843196
SNOWBALL_037926_st	2	81498963	ARL10	<.0001	0.000863989
SNOWBALL_010374_st	7	48821259	LOC102167410	<.0001	0.000882209
SNOWBALL_045219_st	18	13863882	CNOT4	<.0001	0.000889158
SNOWBALL_034677_st	17	14421279	GPCPD1	<.0001	0.000894576
SNOWBALL_030196_st	7	50748339	MEX3B	<.0001	0.000913036
SNOWBALL_045791_st	6	156586630		<.0001	0.000952579
SNOWBALL_040078_st	3	53898117	CHST10	<.0001	0.000993221
SNOWBALL_001540_st	8	124562110	BMPR1B	<.0001	0.0010158
SNOWBALL_013933_s_st	11	39449308	PCDH9	<.0001	0.00102128
SNOWBALL_007661_st	5	83283371		<.0001	0.00102659
SNOWBALL_011398_st	8	19586324	SEL1L3	<.0001	0.0010388
SNOWBALL_042416_st	10	21775694	LOC110255652	<.0001	0.00104155
SNOWBALL_021613_s_st	2	137078540	TXNDC15	<.0001	0.00104249
SNOWBALL_005255_x_st				<.0001	0.00104762
SNOWBALL_036066_st	6	83861978		<.0001	0.00106109
SNOWBALL_029993_st	4	104858876		<.0001	0.00106421
SNOWBALL_036868_st	2	70114713	ELAVL3	<.0001	0.00107189
SNOWBALL_025329_st	6	167387314	ST3GAL3	<.0001	0.00112698
SNOWBALL_015292_st	13	29730126	MYL3	<.0001	0.00113792
SNOWBALL_044249_st	1	52768764	KCNQ5	<.0001	0.00116514
SNOWBALL_020299_st	X	68177253		<.0001	0.00117779
SNOWBALL_010524_st	7	94178581	MED6	<.0001	0.00118139
SNOWBALL_043999_st	13	2668684	EAF1	<.0001	0.00121101
SNOWBALL_032283_st	13	181312058		<.0001	0.00121242
SNOWBALL_011961_st	8	74498836		<.0001	0.00122087
SNOWBALL_009182_st	6	129177989	CTBS	<.0001	0.00123062
SNOWBALL_015844_st	13	124588497	EIF4A2	<.0001	0.00124618
SNOWBALL_021159_s_st	17	14126233	TMEM230	<.0001	0.00125037
SNOWBALL_030090_st	15	74944658	CERS6	<.0001	0.00127324
SNOWBALL_034574_st	12	23374155	PCGF2	<.0001	0.00128598
SNOWBALL_032371_st		683270		<.0001	0.00133827
SNOWBALL_047329_st	9	114824804		<.0001	0.00134965
SNOWBALL_030004_st	10	39096782		<.0001	0.00136178
SNOWBALL_045646_st	5	92405599		<.0001	0.0013739
SNOWBALL_026741_st		41109	LOC110258832	<.0001	0.00137701
SNOWBALL_021807_st		19226	NA	<.0001	0.001378
SNOWBALL_042204_st	6	159578617		<.0001	0.00138121
SNOWBALL_018435_x_st	15	115305050		<.0001	0.00138702
SNOWBALL_021243_s_st	8	17946855	PPARGC1A	<.0001	0.00139548
SNOWBALL_040904_st	7	89044477	LOC102168171	<.0001	0.00140179
SNOWBALL_003987_st	1	269393075	CRAT	<.0001	0.00142815
SNOWBALL_043849_st	14	12889367		<.0001	0.0014348
SNOWBALL_030118_st	15	110285824		<.0001	0.00144828
SNOWBALL_034300_st	18	50354298	RAMP3	<.0001	0.00145155
SNOWBALL_028365_st	13	139950435		<.0001	0.00147303
SNOWBALL_031526_st		8159	NA	<.0001	0.00148998
SNOWBALL_040611_st	17	36422664	MAPRE1	<.0001	0.00149033
SNOWBALL_017811_st	15	46403916	LRP2BP	<.0001	0.00151714
SNOWBALL_047394_st	12	40068022	RAD51D	<.0001	0.00152659
SNOWBALL_035657_st	X	98034588		<.0001	0.00152961
SNOWBALL_006959_s_st	5	21557834	MYL6B	<.0001	0.00153372
SNOWBALL_025661_st	2	74041391	FEM1A	<.0001	0.00153485
SNOWBALL_034617_st	18	42771495	MTURN	<.0001	0.00154695
SNOWBALL_009507_st	7	7469111	LOC100517166	<.0001	0.00154721
SNOWBALL_013295_st	10	13772595	EPHX1	<.0001	0.00158265
SNOWBALL_018950_st	16	24780978		<.0001	0.00162429
SNOWBALL_007529_st	5	79284695	KANSL2	<.0001	0.00162673
SNOWBALL_035743_st	14	7507785	LOXL2	<.0001	0.00165434
SNOWBALL_034036_st	3	10020989		<.0001	0.00165464
SNOWBALL_005423_x_st	3	86972067	LOC100516605	<.0001	0.00167943
SNOWBALL_006293_st	4	104373326		<.0001	0.00173968
SNOWBALL_000111_s_st	1	268318269	ENG	<.0001	0.0017549
SNOWBALL_037613_st	13	66340926	VHL	<.0001	0.00182856
SNOWBALL_030559_st	15	31311434	PTPN4	<.0001	0.001838
SNOWBALL_016393_st	14	10729974	ADRA1A	<.0001	0.0018415
SNOWBALL_031429_st	8	52325808	LOC110261974,TKTL2	<.0001	0.00192815
SNOWBALL_027546_st	2	78397615	MAPK9	<.0001	0.00194663
SNOWBALL_026893_st	X	34260971	RPGR	<.0001	0.00194749
SNOWBALL_024069_st	14	28260013		<.0001	0.00197336
SNOWBALL_027644_st	3	200027	FAM20C	<.0001	0.00199638
SNOWBALL_016621_st	14	40457917		<.0001	0.00201897
SNOWBALL_035604_st	7	99379177		<.0001	0.00208496
SNOWBALL_016676_s_st	14	39902317	ALDH2	<.0001	0.00208616
SNOWBALL_017715_st	15	34507323	CSMD1	<.0001	0.00209503
SNOWBALL_016989_s_st	14	74750009	PSAP	<.0001	0.002121
SNOWBALL_032430_st	7	121711417	LOC106504559	<.0001	0.0021279
SNOWBALL_039285_st	4	20390574	SAMD12	<.0001	0.0021644
SNOWBALL_046354_st	7	27335660	LOC110261504	<.0001	0.00224746
SNOWBALL_033639_st	9	52607503	PKNOX2	<.0001	0.00224801
SNOWBALL_031229_s_st	17	50859217	STAU1	<.0001	0.00230081
SNOWBALL_017208_s_st	14	103274918	PPP1R3C	<.0001	0.00230325
SNOWBALL_008829_st	6	85287601	DNAJC8	<.0001	0.00232309
SNOWBALL_006266_st	4	70113694		<.0001	0.00234697
SNOWBALL_044913_st	9	46146514	BCL9L	<.0001	0.0023493
SNOWBALL_044260_st	5	98907570	TMTC2	<.0001	0.00235516
SNOWBALL_037518_st	2	119947480		<.0001	0.0023721
SNOWBALL_006452_s_st	4	94624279	MIR92B	<.0001	0.00239925
SNOWBALL_000371_s_st	15	68719298	DPP4	<.0001	0.00245211
SNOWBALL_004685_st	3	55686410	LOC100524554	<.0001	0.00249418
SNOWBALL_002644_s_st	1	71380760	POPDC3	<.0001	0.00251595
SNOWBALL_011178_x_st	7	82117098		<.0001	0.00253466
SNOWBALL_009503_s_st	14	105842704	LOC102158170	<.0001	0.00255722
SNOWBALL_044438_st	X	95012098		<.0001	0.00255987
SNOWBALL_013729_st	11	4857022	GTF3A	<.0001	0.00260005
SNOWBALL_042558_st	12	34279623		<.0001	0.00268951
hsa-mir-182_st	18	18986824	MIR182	<.0001	0.00269142
SNOWBALL_027806_st	6	54298276	SNRNP70	<.0001	0.00269151
SNOWBALL_011929_st	8	83426405	ANAPC10	<.0001	0.00273229
SNOWBALL_028553_st	7	12297599		<.0001	0.0027363
SNOWBALL_028523_st	3	68919076	TET3	<.0001	0.00276311
SNOWBALL_038262_st	7	77975254	HNRNPC	<.0001	0.00278229
SNOWBALL_044746_st	16	14031876	CDH9	<.0001	0.00288051
SNOWBALL_036873_st	3	39288149		<.0001	0.00289614
SNOWBALL_027933_st	7	64371703	RALGAPA1	<.0001	0.00290449
SNOWBALL_019500_st	17	46678948	OSER1	<.0001	0.0029354
SNOWBALL_005089_st	3	69097365	ACTG2	<.0001	0.0029761
SNOWBALL_001542_st	8	124703683	BMPR1B	<.0001	0.00300672
SNOWBALL_029015_st	2	85534188	F2RL2	<.0001	0.00301311
SNOWBALL_044443_st	15	44117922	TENM3	<.0001	0.00304326
SNOWBALL_018882_st	16	76390046	ADAMTS16	<.0001	0.0030551
SNOWBALL_036888_st	6	99216229		<.0001	0.00306484
SNOWBALL_005013_s_st	3	39829028		<.0001	0.00308043
SNOWBALL_001506_s_st	7	91344006	ARG2	<.0001	0.00309402
SNOWBALL_046566_st	13	165793703		<.0001	0.00312126
SNOWBALL_012829_st	9	96345775	SEMA3A	<.0001	0.00314293
SNOWBALL_027325_st	7	88546715	ZBTB25	<.0001	0.00316177
SNOWBALL_046045_st	9	45803457		<.0001	0.00323263
SNOWBALL_036558_st		340563		<.0001	0.00323396
SNOWBALL_030949_st	18	6189528	ABCB8	<.0001	0.00328809
SNOWBALL_010733_st	7	49087563	FAH	<.0001	0.00329171
SNOWBALL_030462_st	9	120854127	FAM20B	<.0001	0.00341812
SNOWBALL_004475_st	3	16674102	GUSB	<.0001	0.00345332
SNOWBALL_009530_x_st	7	8947721		<.0001	0.00345998
SNOWBALL_002060_st	1	13653320	MYCT1	<.0001	0.00365075
SNOWBALL_032118_st	14	51589131	RTN4R	<.0001	0.00367285
SNOWBALL_036684_st	13	59732524	TRNT1	<.0001	0.00368043
SNOWBALL_003963_st	1	249899462	FAM206A	<.0001	0.00369466
SNOWBALL_007667_st	5	80343420	NFYB	<.0001	0.00378659
SNOWBALL_027902_st	9	74346710	LOC106504956	<.0001	0.00381211
SNOWBALL_040526_st	X	106619694	ELF4	<.0001	0.00382266
SNOWBALL_013944_st	11	47885525	UCHL3	<.0001	0.00384246
SNOWBALL_009268_x_st				<.0001	0.00390728
SNOWBALL_024181_st	14	50255110	LOC110256815,LOC100154312	<.0001	0.00391048
SNOWBALL_004387_st	3	6344400	PDAP1	<.0001	0.00394934
SNOWBALL_040146_st	9	10802227	LRRC32	<.0001	0.00396897
SNOWBALL_020566_s_st	4	105884171	AMPD1	<.0001	0.00398765
SNOWBALL_020870_st	MT	14739	ND6	<.0001	0.00399624
SNOWBALL_004170_x_st	1	265933340	HSPA5	<.0001	0.00400967
SNOWBALL_027336_st	3	43078004		<.0001	0.00415197
SNOWBALL_011734_st	2	11051326	LOC100525630	<.0001	0.00420513
SNOWBALL_029461_st	1	186521064	LOC110262249	<.0001	0.00423761
SNOWBALL_002613_st	1	86986981	HMGN3	<.0001	0.00426617
SNOWBALL_043940_st	5	89648963	MRPL42	<.0001	0.00440053
SNOWBALL_017553_st	14	6649527		<.0001	0.00443809
SNOWBALL_000558_st	17	59050492	GNAS	<.0001	0.00456183
SNOWBALL_005824_st	13	39161891	DNAH12,LOC110256253	<.0001	0.0046164
SNOWBALL_016505_s_st	14	29288052	SUMO4	<.0001	0.00464972
SNOWBALL_033499_st	6	17674153		<.0001	0.00467066
SNOWBALL_009827_s_st	7	23172422	MRPS18B,ATAT1	<.0001	0.00477505
SNOWBALL_034880_st	13	21789555		<.0001	0.00489541
SNOWBALL_036389_st		1168220		<.0001	0.00490952
SNOWBALL_043860_st	16	29122893	MRPS30	<.0001	0.00491585
SNOWBALL_015692_st	1	217115902	LOC110255580	<.0001	0.00491722
SNOWBALL_040334_st	4	4133246		<.0001	0.00491954
SNOWBALL_010558_st	7	68447354	AP4S1	<.0001	0.00493451
SNOWBALL_029185_st	4	104983304	CASQ2	<.0001	0.00497399
SNOWBALL_015445_st	13	66445991	GHRL	<.0001	0.00504294
SNOWBALL_002534_st	1	119152335	ARPP19	<.0001	0.00505298
SNOWBALL_016560_s_st	14	53667353	RYR2	<.0001	0.0050944
SNOWBALL_047368_st	10	60504035	CELF2	<.0001	0.00510334
SNOWBALL_043681_st	13	197175487	SON	<.0001	0.00513146
SNOWBALL_027765_st	10	23359076	CAMSAP2	<.0001	0.00518971
SNOWBALL_006011_st	4	92178877	KIRREL	<.0001	0.00520333
SNOWBALL_012986_x_st	9	103847649	RELN	<.0001	0.00531173
hsa-mir-220b_x_st		666585		<.0001	0.00535918
SNOWBALL_036806_st	6	135318759	FUBP1	<.0001	0.00542075
SNOWBALL_011694_x_st	8	138229706		<.0001	0.00542437
mmu-mir-199a-1_st	2	69558056	MIR199A-2	<.0001	0.00553923
SNOWBALL_012863_st	9	52120537	HEPACAM	<.0001	0.005569
SNOWBALL_013779_st	11	11283272	NBEA	<.0001	0.00561437
SNOWBALL_016955_st	14	87263691		<.0001	0.00561854
SNOWBALL_030667_st	10	12589317	NVL	<.0001	0.00567196
SNOWBALL_008823_st	6	23691605		<.0001	0.0057079
SNOWBALL_013912_st	11	48127139	LMO7	<.0001	0.00594933
SNOWBALL_029228_st	13	69039173		<.0001	0.00613158
SNOWBALL_024736_st	14	81680788	PPIF	<.0001	0.00614749
SNOWBALL_027409_st	9	44533192		<.0001	0.00615833
SNOWBALL_017706_st	15	24900427	DBI	<.0001	0.0062717
SNOWBALL_040860_st	9	127924563		<.0001	0.00627506
SNOWBALL_025006_st	14	132703723	BUB3	<.0001	0.00631238
SNOWBALL_027470_st	3	77974702		<.0001	0.00636714
SNOWBALL_047684_st	13	132068804	XXYLT1	<.0001	0.00638401
SNOWBALL_009708_st	7	21626400	LOC100525821	<.0001	0.00640899
hsa-mir-1269_st				<.0001	0.00649883
SNOWBALL_034410_st	6	68668230	ERRFI1	<.0001	0.00650248
SNOWBALL_007058_st	6	123595255		<.0001	0.00652359
SNOWBALL_025817_st	14	98545126	PRKG1	<.0001	0.00655495
SNOWBALL_002563_st	1	113798004	AQP9	<.0001	0.00676908
SNOWBALL_013170_st	9	116147907	LOC110255511	<.0001	0.00686833
SNOWBALL_041369_st	18	5264851		<.0001	0.00687498
SNOWBALL_000134_st	12	22589465	MIEN1	<.0001	0.00691322
SNOWBALL_023123_st	18	22728711	LOC100522842	<.0001	0.00691726
SNOWBALL_015196_st	13	13419127	LRRC3B	<.0001	0.00692306
SNOWBALL_008965_st	6	137532264	RABGGTB	<.0001	0.0069834
SNOWBALL_027208_st	7	46860774	ELOVL5	<.0001	0.00699743
SNOWBALL_011072_st	7	121785524	LOC102163738	<.0001	0.00705382
SNOWBALL_035913_st	18	45473485	LOC106506838	<.0001	0.00707873
SNOWBALL_036136_st	15	131042367	SLC16A14	<.0001	0.00712851
SNOWBALL_018692_st		9172	LOC110258667	<.0001	0.00714608
SNOWBALL_013041_st	9	74767501	PPP1R9A	<.0001	0.00717811
SNOWBALL_037202_st	6	97899459	PIEZO2	<.0001	0.0073529
SNOWBALL_006717_st	5	3249121	TTC38	<.0001	0.00739486
SNOWBALL_011896_st	8	133961719	CDS1	<.0001	0.00739917
SNOWBALL_021027_s_st		3583180	LOC102165485	<.0001	0.00742852
SNOWBALL_037501_st	3	126357214	RRM2	<.0001	0.00759755
SNOWBALL_021252_s_st	6	45519225	COX7A1	<.0001	0.00761059
SNOWBALL_028670_st	10	695394		<.0001	0.00779702
SNOWBALL_034716_st	X	124902448		<.0001	0.00786495
SNOWBALL_014478_s_st	12	21416884	LOC100518930	<.0001	0.00788411
SNOWBALL_042315_st	6	56997849		<.0001	0.0079059
SNOWBALL_016543_st	14	41178586	FAM222A	<.0001	0.00798879
SNOWBALL_009048_x_st	6	82298691	LOC100522323	<.0001	0.00801431
SNOWBALL_021421_s_st		791740	IL3RA	<.0001	0.00804068
SNOWBALL_023211_s_st	2	46576741	TEAD1	<.0001	0.00818597
SNOWBALL_003080_st	1	216739325	PLGRKT	<.0001	0.00822879
SNOWBALL_020135_st	X	41238949	SLC9A7	<.0001	0.00826809
SNOWBALL_044449_st	13	106880071	GOLIM4	<.0001	0.00831137
SNOWBALL_027980_st	15	25182236	MAP3K2	<.0001	0.00833971
SNOWBALL_029691_st	8	129994903	TIGD2	<.0001	0.00847924
SNOWBALL_043317_st	13	207997099	SLC19A1	<.0001	0.00853148
SNOWBALL_023740_s_st	17	34626697	TCF15	<.0001	0.00857579
SNOWBALL_039171_st	13	200417622	HLCS	<.0001	0.00876642
SNOWBALL_033648_st	17	40618110	BLCAP	<.0001	0.00889138
SNOWBALL_018715_st	16	37901854	PDE4D	<.0001	0.00893084
SNOWBALL_028815_st	1	252688795	UGCG	<.0001	0.00898995
SNOWBALL_023747_st	17	33191908	TGM3	<.0001	0.00900524
SNOWBALL_013542_st	10	59142904	LOC100510975	<.0001	0.00903437
SNOWBALL_009445_x_st	6	2012764		<.0001	0.00910009
SNOWBALL_009994_st	7	33064969	CCDC167	<.0001	0.00910273
SNOWBALL_037204_st	14	137257106	PTPRE	<.0001	0.00917974
hsa-mir-411_st		29998		<.0001	0.00920518
SNOWBALL_029261_st	17	32436805	C17H20orf194	<.0001	0.00932082
SNOWBALL_028828_st	1	51330957	OGFRL1	<.0001	0.00940374
SNOWBALL_010187_s_st	12	56464310	MAP2K4,MIR744	<.0001	0.00947351
SNOWBALL_029056_st	13	179823935	NRIP1	<.0001	0.00950349
SNOWBALL_005521_st	3	107780812	LOC100514709	<.0001	0.00957447
SNOWBALL_005368_s_st	3	69225531	DUSP11	<.0001	0.00959726
SNOWBALL_029612_st	14	76456806		<.0001	0.0097779
SNOWBALL_031194_st		95205	SNRPN	<.0001	0.00985052
SNOWBALL_036940_st		1302125	INPP5E	<.0001	0.00998701
SNOWBALL_027006_st	13	33057685	HEMK1	<.0001	0.0100573
SNOWBALL_007605_st		244284	LARGE1	<.0001	0.0102381
SNOWBALL_006538_st	4	117507888	VCAM1	<.0001	0.0104905
SNOWBALL_003697_st	1	265653449	ARPC5L	<.0001	0.0106381
SNOWBALL_008473_s_st	6	54235789	GYS1	<.0001	0.0106381
SNOWBALL_010743_st	7	111766044	EFCAB11	<.0001	0.0106555
SNOWBALL_020425_s_st	X	65864639		<.0001	0.0106555
SNOWBALL_013099_st	9	116081887	KLHL20	<.0001	0.0107105
mmu-mir-301b_st	14	50245371	LOC100155534	<.0001	0.010827
SNOWBALL_009022_st	6	71773154	FBXO6	<.0001	0.0108833
SNOWBALL_038324_st	1	238168519	ZBTB5	<.0001	0.0109069
SNOWBALL_020854_st	MT	4943		<.0001	0.0110081
SNOWBALL_030992_st	7	93908065	SYNJ2BP	<.0001	0.0111324
SNOWBALL_005622_st	4	19427314	ENPP2	<.0001	0.0111671
SNOWBALL_031737_st	7	121675979		<.0001	0.0111933
SNOWBALL_027574_st	9	100187896		<.0001	0.0116824
SNOWBALL_020364_st	X	125760502	SPRY3	<.0001	0.011746
SNOWBALL_033841_st	7	23660713		<.0001	0.0118616
SNOWBALL_018651_st	16	23553066	EGFLAM	<.0001	0.0118772
SNOWBALL_021295_s_st	5	7079388	PHF5A	<.0001	0.0119382
SNOWBALL_030396_st	12	33410428		<.0001	0.0120581
SNOWBALL_026982_st	5	79563271	C5H12orf45	<.0001	0.0120927
SNOWBALL_020997_s_st	5	10606168	C1QTNF6	<.0001	0.0120994
SNOWBALL_001103_st	7	23221401	PPP1R18	<.0001	0.0122947
SNOWBALL_009620_x_st	7	21593699	LOC100156932	<.0001	0.0122964
SNOWBALL_034844_st	4	110788180	LOC110260358	<.0001	0.0124214
SNOWBALL_021629_s_st	7	83113227	LOC102160410	<.0001	0.0125312
SNOWBALL_009624_s_st	7	22635732	PPP1R11	<.0001	0.0125445
SNOWBALL_029958_st	12	42983597	CRLF3	<.0001	0.012629
mmu-mir-181d_st	2	65279779	MIR181D	<.0001	0.0128379
SNOWBALL_022130_st	8	82782333	ZNF827	<.0001	0.0128616
SNOWBALL_027353_st	1	163396235		<.0001	0.0128616
SNOWBALL_025414_s_st	18	13821611	CNOT4	<.0001	0.0129466
SNOWBALL_013474_st	10	43603912	ST8SIA6	<.0001	0.0132115
SNOWBALL_026080_s_st	2	69863324	LDLR	<.0001	0.0132699
SNOWBALL_006502_st	4	110332760	GSTM3	<.0001	0.0133625
SNOWBALL_028028_st	4	111633338		<.0001	0.0133826
SNOWBALL_036816_st	15	48253437		<.0001	0.013392
SNOWBALL_001857_s_st	X	98464422	TMEM255A	<.0001	0.0134052
SNOWBALL_037825_st	16	29053015		<.0001	0.0134881
SNOWBALL_019112_st	17	14476024	GPCPD1	<.0001	0.0136799
SNOWBALL_045294_st	2	91322191	TMEM167A	<.0001	0.0136868
SNOWBALL_011677_st	8	131443976	DSPP,NUDT9	<.0001	0.01372
SNOWBALL_035433_st	15	16084549	LOC100625986	<.0001	0.0140051
SNOWBALL_022158_st	6	47589776	LGALS7	<.0001	0.0140167
SNOWBALL_032496_st	X	86789927	MUM1L1	<.0001	0.0143227
SNOWBALL_009189_s_st	6	95389347	PABPC4	<.0001	0.0143305
SNOWBALL_013669_st	10	52134325		<.0001	0.0144188
SNOWBALL_039212_st	13	148486587	NECTIN3	<.0001	0.0146148
SNOWBALL_039872_st	16	74454051	ADCY2	<.0001	0.0146862
SNOWBALL_010632_st	7	97730624	NPC2	<.0001	0.0150971
SNOWBALL_010960_st	7	121778808	LOC102163738	<.0001	0.0151195
SNOWBALL_036623_st	13	115311135		<.0001	0.0153104
SNOWBALL_011799_s_st	8	131430972	SPARCL1	<.0001	0.0155403
SNOWBALL_016811_s_st	14	46011820	XBP1	<.0001	0.0156823
SNOWBALL_008964_st	6	62269149	LOC100513741	<.0001	0.015772
SNOWBALL_013267_st	10	13778143	TMEM63A	<.0001	0.0158195
SNOWBALL_038084_st	15	110564837		<.0001	0.0158852
SNOWBALL_033638_st	1	169197387	THSD4	<.0001	0.0160567
SNOWBALL_027340_st	4	95904276	INTS3	<.0001	0.0160826
SNOWBALL_017043_st	14	104384053	EXOC6	<.0001	0.0161102
SNOWBALL_030526_st	1	97421025	SMAD2	<.0001	0.0161161
SNOWBALL_001630_st	X	10283496	EGFL6	<.0001	0.0161317
SNOWBALL_029804_st	15	140007890		<.0001	0.0162627
SNOWBALL_029516_st	9	120889295	ABL2	<.0001	0.0165557
SNOWBALL_045326_st	15	80078915		<.0001	0.016715
SNOWBALL_033540_st	1	136129053	ZNF770	<.0001	0.0168429
SNOWBALL_008613_st	6	48428217	LOC100521972	<.0001	0.017011
SNOWBALL_013064_st	9	49984113	HSPA8	<.0001	0.0170919
SNOWBALL_030797_st	7	22000182		<.0001	0.0172082
SNOWBALL_012820_s_st	9	46839770	NECTIN1	<.0001	0.0172094
SNOWBALL_040814_st	14	120745890	LOC102164743	<.0001	0.0176375
SNOWBALL_022291_st	6	119165087	ZNF24	<.0001	0.0178173
bta-mir-763_s_st	5	30223774	HMGA2	<.0001	0.0178436
SNOWBALL_010586_st	7	76405496	ABHD4	<.0001	0.0178559
SNOWBALL_041449_st	6	63411470	LOC100620540	<.0001	0.0179045
SNOWBALL_009007_st	6	87775192	NKAIN1	<.0001	0.0181018
SNOWBALL_011471_s_st	8	54787104	TMEM165	<.0001	0.018188
SNOWBALL_036556_st	18	47586705		<.0001	0.0182018
SNOWBALL_038334_st	2	6802503		<.0001	0.0182157
SNOWBALL_027750_st	16	5726756	RETREG1	<.0001	0.0182462
SNOWBALL_036353_st	6	5748574		<.0001	0.0184502
SNOWBALL_037195_st	15	93146194	GULP1	<.0001	0.0184633
hsa-mir-4288_st				<.0001	0.0185045
SNOWBALL_023079_st	9	74938947	PPP1R9A	<.0001	0.0186814
SNOWBALL_028052_st	18	13394408		<.0001	0.018699
SNOWBALL_033497_st	6	98281269		<.0001	0.0187907
SNOWBALL_011350_st	8	33555312	ATP8A1	<.0001	0.0188021
SNOWBALL_010669_st	7	65198470	SNX6	<.0001	0.018922
SNOWBALL_034857_st	3	106077825	FAM98A	<.0001	0.0195018
SNOWBALL_003191_st	2	53345653	LOC110259586	<.0001	0.0195726
SNOWBALL_035998_st	1	21347987		<.0001	0.019609
SNOWBALL_043844_st	11	63093129	GPC6	<.0001	0.0199321
SNOWBALL_022663_s_st	6	146823872	LEPR	<.0001	0.020158
SNOWBALL_001828_st	X	95045028	LOC110257707	<.0001	0.0203174
SNOWBALL_011046_st	7	23664039	DDX39B	<.0001	0.020338
SNOWBALL_025896_s_st	6	72229392	TNFRSF1B	<.0001	0.0203602
SNOWBALL_034799_st	9	33085433		<.0001	0.020464
SNOWBALL_002353_st	1	57214150	PM20D2	<.0001	0.0206142
SNOWBALL_030420_st	7	98615678		<.0001	0.0206398
SNOWBALL_037997_st	2	126330436		<.0001	0.0209122
SNOWBALL_033250_st	8	118048707		<.0001	0.0209515
SNOWBALL_001568_st	9	73684182	TFPI2	<.0001	0.0211071
SNOWBALL_023186_st	2	41680689	ABCC8	<.0001	0.0211892
SNOWBALL_027853_st	1	241761765	STX17	<.0001	0.0212126
SNOWBALL_002602_st	1	90684588	TMEM30A	<.0001	0.0213184
SNOWBALL_013234_st	10	618959	B3GALT2	<.0001	0.0214056
SNOWBALL_021201_st	18	7617144	LOC110257564	<.0001	0.0214801
SNOWBALL_006325_x_st	4	100478904		<.0001	0.0219313
SNOWBALL_037798_st	5	22497509	LRP1	<.0001	0.0219797
SNOWBALL_022786_s_st	14	120728377	SMNDC1	<.0001	0.0221203
SNOWBALL_047411_st	15	56293684	MFHAS1	<.0001	0.0223067
SNOWBALL_018971_st	17	1723671	LOC100155003	<.0001	0.0223121
SNOWBALL_033837_st	6	4062568	KLHL36	<.0001	0.0224445
SNOWBALL_021811_st	2	43067059	SOX6	<.0001	0.0225285
SNOWBALL_019168_s_st	17	38377556	MYH7B	<.0001	0.0225964
SNOWBALL_028089_st	5	60317515	LRP6	<.0001	0.0229034
SNOWBALL_021786_s_st	2	6756927		<.0001	0.0231363
SNOWBALL_017708_st	15	35272606	CSMD1	<.0001	0.0231661
SNOWBALL_044513_st	3	21449562	LOC102163064	<.0001	0.0236718
SNOWBALL_006727_st	5	4812520	KIAA1644	<.0001	0.0237837
SNOWBALL_030052_st	14	24379514	STX2	<.0001	0.0238078
SNOWBALL_032272_st	2	33328254		<.0001	0.024046
SNOWBALL_038359_st	8	115435785		<.0001	0.0243809
SNOWBALL_040570_st	7	86112320	LOC100152407	<.0001	0.0246177
SNOWBALL_038539_st	11	46462502	KLF12	<.0001	0.024791
SNOWBALL_042474_st	10	27078115	C10H9orf3	<.0001	0.0248592
SNOWBALL_039234_st	13	145047000	ZBTB20	<.0001	0.0250036
SNOWBALL_044784_st	12	19153159		<.0001	0.0250101
SNOWBALL_028580_s_st	7	76131267		<.0001	0.0251418
SNOWBALL_033921_st	8	135018150	ABRAXAS1	<.0001	0.0252308
SNOWBALL_000420_s_st	17	36761426	BPIFA1	<.0001	0.0257415
SNOWBALL_018539_st	16	5728129	RETREG1	<.0001	0.0258683
SNOWBALL_023150_st	14	46011239	XBP1	<.0001	0.0260656
SNOWBALL_019931_st	18	51028740	MYL7	<.0001	0.0260766
SNOWBALL_008279_st	6	54236823	GYS1	<.0001	0.0261987
SNOWBALL_006489_st	4	31102180	OXR1	<.0001	0.02623
SNOWBALL_021467_s_st	9	36545262	ACAT1	<.0001	0.0264756
SNOWBALL_030317_st	14	45699833		<.0001	0.0269522
SNOWBALL_035736_st	8	81115232	TMEM184C	<.0001	0.0270038
SNOWBALL_022947_s_st	6	82298320	LOC100522323	<.0001	0.0271585
SNOWBALL_026253_s_st	2	25420665	FJX1	<.0001	0.0277489
SNOWBALL_017589_st	14	86132557		<.0001	0.0280749
SNOWBALL_023712_st	17	38373475	MYH7B,MIR499	<.0001	0.028145
SNOWBALL_039647_st	5	98737698	TMTC2	<.0001	0.0283576
SNOWBALL_015162_st	13	2653615	METTL6	<.0001	0.028446
SNOWBALL_021557_s_st	6	48414229	PSMC4	<.0001	0.0285636
SNOWBALL_027995_st	3	72273345	TIA1	<.0001	0.0288275
SNOWBALL_024855_s_st	14	113481588	ACTR1A	<.0001	0.0288608
SNOWBALL_032539_st	5	85347836		<.0001	0.0288608
SNOWBALL_010980_st		2383280	CUNH14orf2	<.0001	0.0290221
SNOWBALL_030294_st	4	105856031		<.0001	0.0291055
SNOWBALL_003604_st	1	30921482	RPS12	<.0001	0.0291355
SNOWBALL_016321_st	14	19898601	LOC100157248	<.0001	0.0293949
SNOWBALL_022524_st	4	55100182	FABP4	<.0001	0.0295406
SNOWBALL_018226_st	15	124602507	LOC100523928,MOGAT1	<.0001	0.0304111
SNOWBALL_038998_st	1	52245245	RIMS1	<.0001	0.0305135
SNOWBALL_022114_st	13	195972884	MRAP	<.0001	0.0309075
SNOWBALL_028715_st	2	61453725		<.0001	0.0313132
SNOWBALL_039669_st	6	3152918		<.0001	0.0316805
SNOWBALL_035125_st	18	52380829	LOC110257576	<.0001	0.03172
SNOWBALL_036607_st	14	124733356	AFAP1L2	<.0001	0.0317609
SNOWBALL_030083_st	7	56179875	FBXO22	<.0001	0.0320646
SNOWBALL_003435_st	1	269251106		<.0001	0.0321474
SNOWBALL_035397_s_st	6	17841639		<.0001	0.032148
SNOWBALL_043984_st	12	58875628	CDRT4	<.0001	0.0321917
SNOWBALL_011790_s_st	8	131320445	DSPP	<.0001	0.0322427
SNOWBALL_001822_s_st	X	94964431	PLS3	<.0001	0.0322825
SNOWBALL_038027_st	16	49047856	ZNF366	<.0001	0.0324805
SNOWBALL_004404_s_st	16	32937201	LOC100515977	<.0001	0.032759
SNOWBALL_002345_st	3	69988424		<.0001	0.0332711
SNOWBALL_032970_st	8	112745148		<.0001	0.0336583
SNOWBALL_044795_st	3	114180505	NCOA1	<.0001	0.0338116
SNOWBALL_040811_st	2	91748017	VCAN	<.0001	0.0338655
SNOWBALL_018847_st	16	47465657	CCDC125	<.0001	0.0338873
SNOWBALL_005422_st	3	96157376	SLC3A1	<.0001	0.0340049
SNOWBALL_027868_st	15	77694024	CYBRD1	<.0001	0.0342577
SNOWBALL_001988_s_st	X	125376403	CMC4,MTCP1	<.0001	0.0344153
SNOWBALL_028383_st	16	66448134	SGCD	<.0001	0.0344973
SNOWBALL_007666_st	5	85285886	SLC25A3	<.0001	0.0346581
SNOWBALL_021364_s_st	5	8055267	TNRC6B	<.0001	0.0350436
SNOWBALL_011763_st	8	109163774	CAMK2D	<.0001	0.0350809
SNOWBALL_036107_st	18	32038665	PPP1R3A	<.0001	0.0352677
SNOWBALL_015289_st	13	26209398	HHATL	<.0001	0.0353968
SNOWBALL_031164_st	12	44795392	FOXN1	<.0001	0.0357337
SNOWBALL_036017_st	7	8131227	TMEM170B	<.0001	0.0362151
SNOWBALL_041651_st	10	41925756	ZNF438	<.0001	0.0362573
bta-mir-133b_s_st	7	45980137	MIR133B	<.0001	0.0364354
SNOWBALL_005878_st	4	93392466		<.0001	0.0367103
SNOWBALL_008873_st	6	98634267	TWSG1	<.0001	0.037502
SNOWBALL_021724_s_st	7	78557154	CCNB1IP1	<.0001	0.0375824
SNOWBALL_003089_st	1	223153700	C1H9orf135	<.0001	0.0376365
SNOWBALL_041413_st	8	109736899		<.0001	0.0377258
SNOWBALL_030722_st	14	66281105	ADO	<.0001	0.0377346
SNOWBALL_007288_st	5	59504581	HEBP1	<.0001	0.0377637
SNOWBALL_028569_st	6	69998043		<.0001	0.0377794
SNOWBALL_047289_st	2	116891931	SRP19	<.0001	0.0378093
SNOWBALL_039449_st	9	102496942	LOC102167692	<.0001	0.0379875
SNOWBALL_037839_st	1	251678611	MUSK	<.0001	0.0386086
SNOWBALL_014717_st	12	35398772	SKA2	<.0001	0.0392885
SNOWBALL_034166_st	7	28681994	ZNF451	<.0001	0.0393907
SNOWBALL_006173_st	4	110653430	SYPL2	<.0001	0.039454
SNOWBALL_045706_st	1	100628259	SMAD4	<.0001	0.0395316
SNOWBALL_017778_st	15	46516425	PDLIM3	<.0001	0.0395395
SNOWBALL_036668_st	8	128280633	CCSER1	<.0001	0.0402237
SNOWBALL_034867_st	2	6662464	EHBP1L1	<.0001	0.0404795
SNOWBALL_005632_s_st		42731	LOC106507421	<.0001	0.0409516
SNOWBALL_044104_st	13	152282605		<.0001	0.0410627
SNOWBALL_045372_st	14	60904034	ZNF33B	<.0001	0.0412355
SNOWBALL_044059_st	18	14241553	AGBL3	<.0001	0.0414147
SNOWBALL_037176_st	9	8626052		<.0001	0.0414273
SNOWBALL_033547_st	4	98391484	CTSK	<.0001	0.0416041
SNOWBALL_000022_st	1	27057090	IFNGR1	<.0001	0.0418868
SNOWBALL_018602_st	16	23655569	LOC102167255	<.0001	0.0423553
hsa-mir-320e_st				<.0001	0.0427943
SNOWBALL_015018_st	12	48405306	SRR	<.0001	0.0431673
SNOWBALL_046686_st	11	49843597		<.0001	0.0436242
SNOWBALL_015581_st	13	50553785	LMOD3,LOC110256266	<.0001	0.0439196
SNOWBALL_045235_st	2	80252632	N4BP3	<.0001	0.0439511
SNOWBALL_039943_st	3	21485306	ZKSCAN2	<.0001	0.0442124
SNOWBALL_029900_st	13	179893604	NRIP1	<.0001	0.0442456
SNOWBALL_012394_st	9	35903705	KBTBD3	<.0001	0.0442498
SNOWBALL_047590_st	14	10545040	DPYSL2	<.0001	0.0444908
SNOWBALL_020618_st	X	52173123	LOC110257651	<.0001	0.0447083
SNOWBALL_045521_st	9	18953968	DLG2	<.0001	0.0447773
SNOWBALL_031504_st	9	105005510	KMT2E	<.0001	0.044906
SNOWBALL_039351_st	7	68424040		<.0001	0.0449855
SNOWBALL_042137_st	14	137287848	MKI67	<.0001	0.0449855
SNOWBALL_015842_s_st	13	31654989	DALRD3,MIR425	<.0001	0.0457649
SNOWBALL_026390_st	13	192407839	CCT8	<.0001	0.0458214
SNOWBALL_046751_st	5	30224727	HMGA2	<.0001	0.046018
SNOWBALL_044536_st	13	53762582	RYBP	<.0001	0.0461177
SNOWBALL_000376_st	15	73735903	XIRP2	<.0001	0.0462335
SNOWBALL_031325_st	13	121230940	MCF2L2	<.0001	0.046554
SNOWBALL_016352_st	14	11332276	GULO	<.0001	0.0469225
SNOWBALL_002746_s_st	1	138624351	ADAMTS17	<.0001	0.0469827
SNOWBALL_015298_st	13	25931868	TRAK1	<.0001	0.047883
SNOWBALL_004833_st	3	58278732	CHMP3	<.0001	0.0482218
SNOWBALL_026951_s_st	7	80407873	EMC7	<.0001	0.0482596
SNOWBALL_020885_st	MT	10584	ND3	<.0001	0.0482948
SNOWBALL_029369_st	10	26659759		<.0001	0.0483275
SNOWBALL_022065_st	X	106611813	BCORL1	<.0001	0.0485244
SNOWBALL_032078_st	7	19509706	ACOT13	<.0001	0.0485391
SNOWBALL_000819_st	4	44238084		<.0001	0.0486934
SNOWBALL_001483_st	7	75670588	MYH7	<.0001	0.0487329
SNOWBALL_007125_st	5	30490277	TMBIM4	<.0001	0.0487769
SNOWBALL_047627_st	4	117315554		<.0001	0.0488651
SNOWBALL_011918_st	8	135628325	SCD5	<.0001	0.0489229
SNOWBALL_013363_st	10	24454492	UBE2T	<.0001	0.0489663
SNOWBALL_003513_s_st	1	51412827	LOC102157778,MIR30A	<.0001	0.0489753
SNOWBALL_010005_st	7	36341228	UNC5CL	<.0001	0.0492758
SNOWBALL_033259_st	12	25719418	NGFR	<.0001	0.0493141
SNOWBALL_027891_st	18	9131271	BRAF	<.0001	0.0494065
SNOWBALL_026086_st	13	98403727	MLF1	<.0001	0.0494697
SNOWBALL_031422_st	15	73729222	XIRP2	<.0001	0.0495667
SNOWBALL_021381_s_st	17	9441713	C17H8orf4	<.0001	0.0498222
SNOWBALL_025794_st	3	42393272	BICD2	<.0001	0.0498943
mmu_miR_720_st	3	64495097	miR-720	<.0001	2.64128e-11
hsa_miR_720_st	3	64495097	miR-720	<.0001	3.695e-11
tni_miR_122_st	1	162329824	miR-122	<.0001	2.10139e-05
pMicroRNA243_st	1	162329823	miR-122	<.0001	3.84197e-05
mdo_miR_122_st	1	162329821	miR-122	<.0001	7.02659e-05
xtr_miR_122_st	1	162329823	miR-122	<.0001	7.86495e-05
hsa_miR_1274a_st	6	48391497	miR-1274a	<.0001	0.00232842
ppy_miR_187_st	6	119674891	miR-187	<.0001	0.00571799
xtr_miR_132_st	12	48162634	miR-132	<.0001	0.00706476
mml_miR_628_3p_st	1	116476909	miR-628-3p	<.0001	0.0107576
hsa_miR_92b_star_st	4	94624333	miR-92b-star	<.0001	0.0197382
rno_miR_15b_st	13	100083190	miR-15b	<.0001	0.0220713
pMicroRNA254_st	6	170426828	miR-30c	<.0001	0.0336166
pMicroRNA169_st	13	100083190	miR-15b	<.0001	0.0540069
mml_miR_885_3p_st	13	66597538	miR-885-3p	<.0001	0.055241
gga_miR_30c_st	1	51383828	miR-30c	<.0001	0.0587964
pMicroRNA74_st	12	43324736	miR-365	0.0001	0.0769137
pMicroRNA171_st	13	100083335	miR-16c	0.0001	0.0945379
pMicroRNA110_st	13	100083190	miR-15b	0.0001	0.0951959
pMicroRNA124_st	2	335277	miR-210	0.0002	0.101002
