# Supplementary material for: Genetic regulation and variation of expression of miRNA and mRNA transcripts in fetal muscle tissue in the context of sex, dam and variable fetal weight
Source: Biol Sex Differ. 2022 May 12;13:24. doi: 10.1186/s13293-022-00433-3 (PMC9103043; doi:10.1186/s13293-022-00433-3)
Supplement: Supplementary file 3 — Additional file 3. List of transcripts significantly associated with fetal weight at Benjamini & Hochberg (BH-) adjusted p-values < 0.05 for mRNA and < 0.10 for miRNA (shaded grey). [file 13293_2022_433_MOESM3_ESM.xlsx]

## Sheet: Sheet1
Additional file 3
List of transcripts significantly associated with fetal weight at Benjamini & Hochberg (BH-) adjusted p-values < 0.05 for mRNA and < 0.10 for miRNA (shaded grey).
Probeset	SSC	Pos [Mb; Ref Sscrofa 11.1)	Gene symbol	p value	BH-adjusted p value
SNOWBALL_017070_s_st	14	61338696	RET	<.0001	8.03772e-09
SNOWBALL_046349_st	1	137386518	IGF1R	<.0001	2.28403e-08
SNOWBALL_007038_st	5	16011998	GPD1	<.0001	1.76252e-07
SNOWBALL_005813_st	4	90286965	CASQ1	<.0001	3.39739e-07
SNOWBALL_022947_s_st	6	82298320	LOC100522323	<.0001	3.62032e-07
SNOWBALL_012239_s_st	9	12479949	THRSP	<.0001	5.63925e-07
SNOWBALL_005919_st	4	94500130	FDPS	<.0001	6.2131e-07
SNOWBALL_006650_st	4	130614580	DDAH1	<.0001	1.50455e-06
SNOWBALL_003082_st	1	132755618	RASGRP1	<.0001	1.90956e-06
SNOWBALL_004009_s_st	1	262098076	TTLL11	<.0001	1.97061e-06
SNOWBALL_036517_st	7	99927282	VASH1	<.0001	3.39979e-06
SNOWBALL_008073_st	6	45182000	HSPB6	<.0001	4.53146e-06
SNOWBALL_018882_st	16	76390046	ADAMTS16	<.0001	6.02271e-06
SNOWBALL_009048_x_st	6	82298691	LOC100522323	<.0001	6.18209e-06
SNOWBALL_006242_st	4	110378316	LOC106510200	<.0001	6.57646e-06
SNOWBALL_016700_s_st	14	41370132	MMAB	<.0001	7.05244e-06
SNOWBALL_012759_st	9	83325215	ETV1	<.0001	1.47185e-05
SNOWBALL_015476_s_st	13	75729904	KY	<.0001	1.69044e-05
SNOWBALL_010211_s_st	7	47372791	CHRNA3	<.0001	1.74106e-05
SNOWBALL_014228_st	12	11229283	ABCA6	<.0001	1.93811e-05
SNOWBALL_019747_s_st	18	48710463	PGAM2	<.0001	1.9535e-05
SNOWBALL_016602_s_st	14	39908763	ALDH2	<.0001	4.73947e-05
SNOWBALL_031330_st	14	4345777	LZTS1	<.0001	6.18658e-05
SNOWBALL_008148_st	10	25301665	LOC102160015	<.0001	6.84154e-05
SNOWBALL_013302_st	10	11481830	BROX	<.0001	8.87995e-05
SNOWBALL_031800_st	1	22323041	HIVEP2	<.0001	8.99032e-05
SNOWBALL_035773_st	6	146806795	LEPR	<.0001	9.67848e-05
SNOWBALL_003987_st	1	269393075	CRAT	<.0001	0.00010032
SNOWBALL_001506_s_st	7	91344006	ARG2	<.0001	0.000101515
SNOWBALL_016676_s_st	14	39902317	ALDH2	<.0001	0.000105739
SNOWBALL_000638_st	2	69841384	LDLR	<.0001	0.000108657
SNOWBALL_046644_st	10	16661598	AKT3	<.0001	0.000130772
SNOWBALL_034508_st	1	97611685	ZBTB7C	<.0001	0.000142108
SNOWBALL_036658_st	2	74296183	SEMA6B	<.0001	0.000157213
SNOWBALL_017691_s_st	15	19971430	SLC35F5	<.0001	0.000163478
SNOWBALL_019779_st	18	41919856	ADCYAP1R1	<.0001	0.00016922
SNOWBALL_036039_st	6	110083089	ZNF521	<.0001	0.000193919
SNOWBALL_002417_st	1	116318203	PYGO1	<.0001	0.000211796
SNOWBALL_025714_s_st	2	69857001	LDLR	<.0001	0.000220725
SNOWBALL_008609_st	14	132246454	AWN	<.0001	0.000261445
SNOWBALL_019051_st	17	13702639	PRNP	<.0001	0.000267393
SNOWBALL_013318_st		2261486	KCNT2	<.0001	0.000281343
SNOWBALL_028670_st	10	695394		<.0001	0.000283442
SNOWBALL_029095_st	11	12703198	SMAD9	<.0001	0.000318318
SNOWBALL_015438_s_st	13	34659249	NT5DC2	<.0001	0.000350129
SNOWBALL_019740_st	18	14751912	AKR1B1	<.0001	0.000350722
SNOWBALL_035755_st	10	16441856	AKT3	<.0001	0.000500381
SNOWBALL_042156_st	13	123579733	IGF2BP2	<.0001	0.000551122
SNOWBALL_001509_s_st	7	91375954	ARG2	<.0001	0.000562059
SNOWBALL_029079_st	10	54261443	PLXDC2	<.0001	0.000593542
SNOWBALL_008473_s_st	6	54235789	GYS1	<.0001	0.000651933
SNOWBALL_007686_s_st	5	77119662	SLC38A2	<.0001	0.000679083
SNOWBALL_035632_st	15	101695670	PLCL1	<.0001	0.000698424
SNOWBALL_045792_st	4	65069712	NCOA2	<.0001	0.000699426
SNOWBALL_014193_st	12	11309404	ABCA6	<.0001	0.000914272
SNOWBALL_005753_st	4	40338864	PTDSS1	<.0001	0.00092946
SNOWBALL_009299_st	6	165398966	LOC100511937	<.0001	0.000986266
SNOWBALL_033639_st	9	52607503	PKNOX2	<.0001	0.00108797
SNOWBALL_000350_st	14	111470777	SCD	<.0001	0.00110929
SNOWBALL_043243_st	13	123641102	IGF2BP2	<.0001	0.00113144
SNOWBALL_023933_st	15	79057243	RAPGEF4	<.0001	0.00116499
SNOWBALL_020314_st	X	54957862	EFNB1	<.0001	0.00135933
SNOWBALL_033496_st	6	131853253	ADGRL2	<.0001	0.00141839
SNOWBALL_034946_st	13	202000061	ERG	<.0001	0.00141977
SNOWBALL_025316_s_st	6	64432571	FAM213B	<.0001	0.00147349
SNOWBALL_005586_s_st	4	19877879	TNFRSF11B	<.0001	0.00153728
SNOWBALL_046257_st	5	24071065	LRIG3	<.0001	0.00168774
SNOWBALL_012771_st	9	95481774	SEMA3D	<.0001	0.00177407
SNOWBALL_002875_st	1	193293191	AGBL1	<.0001	0.00187753
SNOWBALL_023961_st	5	15150462	TUBA1B	<.0001	0.00188221
SNOWBALL_042416_st	10	21775694	LOC110255652	<.0001	0.0018944
SNOWBALL_037195_st	15	93146194	GULP1	<.0001	0.00190799
SNOWBALL_000003_st	10	29038756	ZCCHC6	<.0001	0.00191667
SNOWBALL_005779_st	4	36716413	RNF19A	<.0001	0.00192717
SNOWBALL_027011_s_st	12	53485296	RANGRF	<.0001	0.00218133
SNOWBALL_045363_st	1	137385825	IGF1R	<.0001	0.00219121
SNOWBALL_020916_s_st	5	6747032	SREBF2	<.0001	0.0021914
SNOWBALL_035224_st	6	17316576	NFAT5	<.0001	0.00222154
SNOWBALL_026857_st	5	6741774	SREBF2	<.0001	0.00227808
SNOWBALL_009007_st	6	87775192	NKAIN1	<.0001	0.00234377
SNOWBALL_018175_st	15	91793071	FAM171B	<.0001	0.00250857
SNOWBALL_034993_st	9	12483515	THRSP	<.0001	0.00255997
SNOWBALL_015603_st	13	75729529	KY	<.0001	0.00264834
SNOWBALL_024327_st	14	40602044	MLEC	<.0001	0.00300528
SNOWBALL_009574_st	7	20717191	LOC110261478	<.0001	0.00302483
SNOWBALL_045161_st	10	16700923	AKT3	<.0001	0.00306974
SNOWBALL_012243_st	9	9328603	NEU3	<.0001	0.00314184
SNOWBALL_013332_s_st		2503996	CFH	<.0001	0.00318996
SNOWBALL_000971_st	13	38553375	CDH11	<.0001	0.00325934
SNOWBALL_001966_s_st	X	120395019	FMR1	<.0001	0.00329195
SNOWBALL_012671_st	9	70352577	STEAP2	<.0001	0.00337158
SNOWBALL_004700_st	3	57320817	LOC100736878	<.0001	0.00376167
SNOWBALL_035798_st	5	8054296	TNRC6B	<.0001	0.00387876
SNOWBALL_006477_st	4	118733659	PLPPR4	<.0001	0.00399997
SNOWBALL_029345_st	2	74786732	NMRK2	<.0001	0.00403792
SNOWBALL_000358_st	15	17542397	TMEM163	<.0001	0.00405915
SNOWBALL_036187_st	10	32100066		<.0001	0.00410587
SNOWBALL_027838_st	15	109885065	ADAM23	<.0001	0.00414791
SNOWBALL_024482_s_st	14	71198187	HERC4	<.0001	0.00421221
SNOWBALL_034075_st	3	73752808	APLF	<.0001	0.00432899
SNOWBALL_023905_s_st	15	87387637	SSFA2	<.0001	0.0045712
SNOWBALL_012665_s_st	9	70506790	CLDN12	<.0001	0.0047988
SNOWBALL_017843_s_st	15	79000775	RAPGEF4	<.0001	0.00486173
SNOWBALL_023210_s_st	5	67130392	TEAD4	<.0001	0.00497384
SNOWBALL_044958_st	10	14031591	ACBD3	<.0001	0.0051593
SNOWBALL_037116_st	2	7320439	EHD1	<.0001	0.00522423
SNOWBALL_020039_s_st	X	11933231	VEGFD,PIR	<.0001	0.00574396
SNOWBALL_022573_st	12	924819	FASN	<.0001	0.00578044
SNOWBALL_025989_s_st	8	17883968	PPARGC1A	<.0001	0.00591484
SNOWBALL_022310_st	10	9734782	RAB3GAP2	<.0001	0.00619608
SNOWBALL_018539_st	16	5728129	RETREG1	<.0001	0.00626306
SNOWBALL_014789_st	12	49789689	P2RX5	<.0001	0.0062897
SNOWBALL_002289_st	1	60777970	EPHA7	<.0001	0.00631488
SNOWBALL_032578_st	5	45930176	KLHL42	<.0001	0.00668647
SNOWBALL_027759_st	2	2390618	DHCR7	<.0001	0.00680299
SNOWBALL_018649_st	16	22400443	C16H5orf42	<.0001	0.00686998
SNOWBALL_016934_s_st	14	77585927	KAT6B	<.0001	0.00710022
SNOWBALL_029885_st	12	27247307	SPAG9	<.0001	0.00710642
SNOWBALL_002139_st	1	16282638	LATS1	<.0001	0.00727578
SNOWBALL_007174_st	5	62692706	RIMKLB	<.0001	0.00742345
SNOWBALL_046262_st	16	27138617	GHR	<.0001	0.007445
SNOWBALL_012416_st	9	37019013	DDX10	<.0001	0.00749746
SNOWBALL_024766_st	14	128962322	NANOS1	<.0001	0.00756325
SNOWBALL_022283_s_st	5	8059274	TNRC6B	<.0001	0.00792213
SNOWBALL_009477_s_st	7	1952944	TUBB2B	<.0001	0.00796165
SNOWBALL_007314_st	5	47737001	RASSF8	<.0001	0.0085687
SNOWBALL_000118_st	12	5248564	RNF157	<.0001	0.0086635
SNOWBALL_032458_st	10	31047524	KIF27	<.0001	0.00891636
SNOWBALL_026629_st	15	106720959	CYP20A1	<.0001	0.00903257
SNOWBALL_013952_st	11	49133549	FBXL3	<.0001	0.00927456
SNOWBALL_036927_st	2	6809847	LOC100513133	<.0001	0.0100264
SNOWBALL_013382_st	10	20051878	ZBTB41	<.0001	0.0106673
SNOWBALL_025742_st	2	126304753	SNX2	<.0001	0.0106911
SNOWBALL_021031_s_st	12	23357054	PSMB3	<.0001	0.0107863
SNOWBALL_034261_st	1	252370616		<.0001	0.011011
SNOWBALL_015898_st	13	189972610	CYYR1	<.0001	0.0110494
SNOWBALL_018629_st	16	24152573	RICTOR	<.0001	0.0111875
SNOWBALL_024522_s_st	14	61338693	RET	<.0001	0.0112477
SNOWBALL_015235_st	13	23751651	WDR48	<.0001	0.0113265
SNOWBALL_013016_st	9	113973281	PRRC2C	<.0001	0.0113284
SNOWBALL_013012_s_st	9	67234985	RASSF5	<.0001	0.0117582
SNOWBALL_000883_st	4	101415668	LOC100156167	<.0001	0.0122794
SNOWBALL_016088_st	13	139941379	LRRC58	<.0001	0.0123318
SNOWBALL_035159_st	17	11189132	AP3M2	<.0001	0.0124994
SNOWBALL_016598_s_st	14	40602106	MLEC	<.0001	0.0127511
SNOWBALL_037208_st	16	49124381	TNPO1	<.0001	0.013007
SNOWBALL_006173_st	4	110653430	SYPL2	<.0001	0.0131798
SNOWBALL_016852_s_st	7	88645450	LOC102158260	<.0001	0.0131916
SNOWBALL_005129_st	3	103305089	STRN	<.0001	0.0134028
SNOWBALL_012716_st	9	65212337	MDM4	<.0001	0.0134449
SNOWBALL_047713_st	6	17311279		<.0001	0.0134494
SNOWBALL_017706_st	15	24900427	DBI	<.0001	0.0134979
SNOWBALL_015507_s_st	13	77496709	STAG1	<.0001	0.0139295
SNOWBALL_033721_st	9	72397562	PEX1	<.0001	0.0140317
SNOWBALL_010460_st	7	114176217	LGMN	<.0001	0.0140512
SNOWBALL_020949_s_st	5	11960938	LOC110260651	<.0001	0.014153
SNOWBALL_044397_st	6	151064063	NFIA	<.0001	0.0143487
SNOWBALL_008279_st	6	54236823	GYS1	<.0001	0.0143966
SNOWBALL_022407_st	15	48244047	NSD3	<.0001	0.0144395
SNOWBALL_042018_st	9	56614216		<.0001	0.0146389
SNOWBALL_038887_st	8	45762063	PDGFC	<.0001	0.0153432
SNOWBALL_034041_st		619808	TNRC6A	<.0001	0.0153679
SNOWBALL_011654_s_st	8	119685988	PPP3CA	<.0001	0.0154896
SNOWBALL_030644_st	9	28328298	MAML2	<.0001	0.0155855
SNOWBALL_011593_st	8	43771855	KLHL2	<.0001	0.0158839
SNOWBALL_001960_s_st	X	120378776	FMR1	<.0001	0.0160705
SNOWBALL_015557_s_st	13	83174328	XRN1,ATR	<.0001	0.0161226
SNOWBALL_002168_st	1	19672730	SHPRH	<.0001	0.0163458
SNOWBALL_037734_st	14	2437836	AUH	<.0001	0.0171642
SNOWBALL_029564_st	9	42645160	CADM1	<.0001	0.0174206
SNOWBALL_002704_st	1	129891597	RTF1	<.0001	0.0176011
SNOWBALL_017947_s_st	15	112979656	LOC100737432	<.0001	0.0178812
SNOWBALL_031142_st	8	18986899	LGI2	<.0001	0.0179803
SNOWBALL_028851_st	11	46257751	KLF12	<.0001	0.0180885
SNOWBALL_022554_s_st	8	17841843	PPARGC1A	<.0001	0.0181014
SNOWBALL_032659_st	13	52349916	FOXP1	<.0001	0.0181857
SNOWBALL_005995_s_st	4	80501038	PRRX1	<.0001	0.0182534
SNOWBALL_012820_s_st	9	46839770	NECTIN1	<.0001	0.0182998
SNOWBALL_033627_st	14	40612564	MLEC	<.0001	0.0188817
SNOWBALL_034294_st	10	16705400	AKT3	<.0001	0.0191799
SNOWBALL_025258_st	1	248178930	ZNF462	<.0001	0.019298
SNOWBALL_042240_st	13	158293637		<.0001	0.0193101
SNOWBALL_028771_st	1	242056593	INVS	<.0001	0.0195618
SNOWBALL_039060_st	X	120389412	FMR1	<.0001	0.0196552
SNOWBALL_026080_s_st	2	69863324	LDLR	<.0001	0.019793
SNOWBALL_026466_s_st	13	90173094	RNF13	<.0001	0.019902
SNOWBALL_013207_st	9	120673965	ANGPTL1	<.0001	0.0200571
SNOWBALL_015753_s_st	13	77329662	STAG1	<.0001	0.0204958
SNOWBALL_002978_st	1	182257869	GPR137C	<.0001	0.0207613
SNOWBALL_001569_st	9	75258697	PDK4	<.0001	0.0207717
SNOWBALL_021014_s_st	14	15009896	FDFT1	<.0001	0.0213866
SNOWBALL_005672_st	4	62247463	STAU2	<.0001	0.0217103
SNOWBALL_011967_st	8	114971949	DKK2	<.0001	0.0217191
SNOWBALL_000191_st	12	34779760	SEP	<.0001	0.0222827
SNOWBALL_047352_st	12	45749135	TAOK1	<.0001	0.0224124
SNOWBALL_012362_st	9	45165367	FXYD2	<.0001	0.022771
SNOWBALL_038733_st	15	72946301	SCN7A	<.0001	0.0228516
SNOWBALL_036928_st	10	17477405	HNRNPU	<.0001	0.0239866
SNOWBALL_002823_st	1	166465933	CORO2B	<.0001	0.0243701
SNOWBALL_002241_st	1	40990568	GJA1	<.0001	0.0244229
SNOWBALL_025573_st	14	59168315	EGLN1	<.0001	0.0248045
SNOWBALL_002148_st	1	28566266	AHI1	<.0001	0.0248359
SNOWBALL_002233_st	1	50579805	FAM135A	<.0001	0.0257703
SNOWBALL_012463_st	9	31978940	ARHGAP42	<.0001	0.0258211
SNOWBALL_045437_st	15	25178590	MAP3K2	<.0001	0.026741
SNOWBALL_006611_st	4	129506496	LOC100512780	<.0001	0.0270634
SNOWBALL_036472_st	11	11720988	NBEA	<.0001	0.0272098
SNOWBALL_017931_st	15	78648378	PDK1	<.0001	0.0272394
SNOWBALL_001778_st	X	75744432	LOC110257802	<.0001	0.0272478
SNOWBALL_007640_st	5	70397771	CPNE8	<.0001	0.0275407
SNOWBALL_021243_s_st	8	17946855	PPARGC1A	<.0001	0.0276273
SNOWBALL_001964_s_st	X	120393362	FMR1	<.0001	0.0280242
SNOWBALL_038537_st	9	12124811	RSF1	<.0001	0.0280271
SNOWBALL_020942_s_st	2	69862486	LDLR	<.0001	0.0287742
SNOWBALL_032380_st	7	25468931		<.0001	0.0291484
SNOWBALL_028250_st	6	43902694		<.0001	0.0292581
SNOWBALL_015553_s_st	1	216929470	JAK2,LOC110255579	<.0001	0.0295916
SNOWBALL_031179_st	4	23019760	TRPS1	<.0001	0.0297965
SNOWBALL_002250_s_st	1	53421684	CEP162	<.0001	0.0301705
SNOWBALL_004643_st	3	43915539	CHCHD5	<.0001	0.0301904
SNOWBALL_001899_s_st	X	101435785	XIAP	<.0001	0.0304781
SNOWBALL_009703_st	7	20735561	LOC110261486	<.0001	0.0305377
SNOWBALL_035762_st	9	66295859	ELK4	<.0001	0.0305812
SNOWBALL_031018_st	12	33971689	MSI2	<.0001	0.0311023
SNOWBALL_015956_s_st	2	55710802	LOC100626360	<.0001	0.0315315
SNOWBALL_005345_st	3	107390843	SLC30A6	<.0001	0.031867
SNOWBALL_043869_st	3	72278064	TIA1	<.0001	0.0321416
SNOWBALL_012561_st	9	77536359	C1GALT1	<.0001	0.0322053
SNOWBALL_017930_st	15	79946439	SP3	<.0001	0.0322361
SNOWBALL_002336_st	1	55894876	SLC35A1	<.0001	0.0326216
SNOWBALL_027891_st	18	9131271	BRAF	<.0001	0.0334136
SNOWBALL_012631_st	9	46571357	USP2	<.0001	0.0334556
SNOWBALL_010505_st	7	59345206	STRA6	<.0001	0.0337609
SNOWBALL_008656_st	6	73297149	KAZN	<.0001	0.0347858
SNOWBALL_018721_st	16	47435407	CDK7	<.0001	0.0352931
SNOWBALL_044407_st	13	82247017	RASA2	<.0001	0.0355283
SNOWBALL_042264_st	4	101005986	NOTCH2	<.0001	0.0357071
SNOWBALL_017825_s_st	15	73208132	LOC110257204	<.0001	0.0359795
SNOWBALL_000400_s_st	17	22941611	FLRT3	<.0001	0.0360861
SNOWBALL_036489_st	11	3793653		<.0001	0.036427
SNOWBALL_004898_st	3	47634572	LIMS1	<.0001	0.0366544
SNOWBALL_009671_x_st	7	21582095	LOC110261671	<.0001	0.0368293
SNOWBALL_028475_st	13	14757020	CMC1	<.0001	0.0368889
SNOWBALL_042121_st	5	99230133	METTL25	<.0001	0.0369194
SNOWBALL_046991_st	7	99376481		<.0001	0.037199
SNOWBALL_015490_st	13	86543835	PLSCR4	<.0001	0.0381191
SNOWBALL_026076_st		580477	TNRC6A	<.0001	0.0386319
SNOWBALL_038020_st	1	201717187		<.0001	0.0392926
SNOWBALL_002065_st	1	7600609	ACAT2	<.0001	0.0393537
SNOWBALL_006628_s_st	4	104123880	IGSF3	<.0001	0.0415366
SNOWBALL_046290_st	1	215756926	UHRF2	<.0001	0.0416524
SNOWBALL_027524_st	15	120410643	PNKD	<.0001	0.041681
SNOWBALL_044181_st	X	101856270	TENM1	<.0001	0.0421549
SNOWBALL_011375_st	8	19932707	RBPJ	<.0001	0.0421638
SNOWBALL_047406_st	6	77375089	ALDH4A1	<.0001	0.0427619
SNOWBALL_023878_s_st	15	101288019	SF3B1	<.0001	0.0432739
SNOWBALL_015884_st	13	153797215	ALCAM	<.0001	0.0433946
SNOWBALL_022361_s_st	4	122233363	TMEM56	<.0001	0.0438401
SNOWBALL_013885_st	11	22235955	GPALPP1	<.0001	0.0442272
SNOWBALL_042116_st	8	40790990	CHIC2	<.0001	0.0445481
SNOWBALL_042327_st	6	91394613	SFPQ	<.0001	0.0446952
SNOWBALL_047500_st	18	41917412	ADCYAP1R1	<.0001	0.0451537
SNOWBALL_022301_s_st	2	69863328	LDLR	<.0001	0.0458727
SNOWBALL_024817_st	7	88645109	LOC102158260	<.0001	0.0460833
SNOWBALL_000765_st	4	14718880	ZNF572	<.0001	0.0465175
SNOWBALL_008037_x_st	6	46488272	LOC102164547	<.0001	0.0465856
SNOWBALL_045481_st	8	40774241		<.0001	0.046693
SNOWBALL_000197_st	12	35781602	DHX40	<.0001	0.0469441
SNOWBALL_000480_st	17	55541496	DOK5	<.0001	0.047423
SNOWBALL_002353_st	1	57214150	PM20D2	<.0001	0.0475667
SNOWBALL_031115_st	9	26975731	AMOTL1	<.0001	0.0478487
SNOWBALL_022237_st	6	157517812	DHCR24	<.0001	0.0479825
SNOWBALL_005052_st	3	77794481	PELI1	<.0001	0.0479825
SNOWBALL_017338_s_st	14	61431113	RASGEF1A	<.0001	0.0481875
SNOWBALL_040795_st	9	49108782	LOC106504205,MIR125B-1	<.0001	0.0486007
ssc-mir-210	2	335277	miR-210	<.0001	0.00182994
bta-miR-29a	18	18040082	miR-29a	<.0001	0.00311107
sla-miR-29a	18	18040082	miR-29a	<.0001	0.00361266
rno-miR-29a			miR-29a	<.0001	0.0137407
ssc-mir-140	6	17077572	miR-140	<.0001	0.0207619
ssc-miR-29a	18	18040082	miR-29a	<.0001	0.0216695
ssc-miR-27c	1	48499818	miR-27c	<.0001	0.0310907
xtr-miR-30e	6	170429890	miR-30e	<.0001	0.0347241
mmu-miR-27b-star	10	27080011	miR-27b	0.0001	0.0971806
