# Supplementary material for: Genetic regulation and variation of expression of miRNA and mRNA transcripts in fetal muscle tissue in the context of sex, dam and variable fetal weight
Source: Biol Sex Differ. 2022 May 12;13:24. doi: 10.1186/s13293-022-00433-3 (PMC9103043; doi:10.1186/s13293-022-00433-3)
Supplement: Supplementary file 4 — Additional file 4. The top 1000 mRNA-eQTL revealed by genome-wide association analyses of miRNA expression values. SNP_IDs and significant associated mRNAs are shown with NegLog10 of p-values and mapping positions. Reported as cis-eQTL when the distance between SNPs and transcripts is < 1 Mb. [file 13293_2022_433_MOESM4_ESM.xlsx]

## Sheet: Sheet1
Additional file 4
The top 1000 mRNA-eQTL revealed by genome-wide association analyses of miRNA expression values.. SNP_IDs and significant associated mRNAs are shown with NegLog10 of p-values and mapping positions. Reported as cis-eQTL when the distance between SNPs and transcripts is <1Mb.
SNP_ID	SSC	Pos [Mb; Ref Sscrofa 11.1)	Probeset	Gene symbol	NegLog10(p-value)	FDR	SSC	Pos [Mb; Ref Sscrofa 11.1)	SNP-mRNA distance	cis [within 1 Mb window]
ASGA0008011	1	270278395	SNOWBALL_003536_s_st	LOC100517139	19.7775	3.1856e-13	1	269986392	292003	cis
DIAS0002487	1	269989631	SNOWBALL_003536_s_st	LOC100517139	19.7775	3.1856e-13	1	269986392	3239	cis
DRGA0002314	1	251364966	SNOWBALL_004197_st	TXN	18.147	7.0459e-12	1	251264178	100788	cis
ALGA0009173	1	251323721	SNOWBALL_004197_st	TXN	18.147	7.0459e-12	1	251264178	59543	cis
ASGA0100535	1	251172346	SNOWBALL_004197_st	TXN	17.0972	4.2149e-11	1	251264178	-91832	cis
ALGA0109825	1	251144084	SNOWBALL_004197_st	TXN	17.0972	4.2149e-11	1	251264178	-120094	cis
ALGA0010788	1	270226814	SNOWBALL_003536_s_st	LOC100517139	16.7474	8.1167e-11	1	269986392	240422	cis
MARC0097674	1	254676725	SNOWBALL_004197_st	TXN	16.5664	1.1126e-10	1	251264178	3412547	cis
ASGA0007770	1	268315934	SNOWBALL_003372_st	STXBP1	16.0322	3.1727e-10	1	268195622	120312	cis
ASGA0007995	1	270210673	SNOWBALL_003536_s_st	LOC100517139	15.7095	5.8777e-10	1	269986392	224281	cis
ALGA0010937	1	271966813	SNOWBALL_003536_s_st	LOC100517139	15.6634	5.8777e-10	1	269986392	1980421	cis
MARC0091445	1	271892707	SNOWBALL_003536_s_st	LOC100517139	15.6634	5.8777e-10	1	269986392	1906315	cis
M1GA0001910	1	271872780	SNOWBALL_003536_s_st	LOC100517139	15.6634	5.8777e-10	1	269986392	1886388	cis
ASGA0008132	1	271852340	SNOWBALL_003536_s_st	LOC100517139	15.6634	5.8777e-10	1	269986392	1865948	cis
ALGA0010918	1	271829963	SNOWBALL_003536_s_st	LOC100517139	15.6634	5.8777e-10	1	269986392	1843571	cis
ALGA0010911	1	271745423	SNOWBALL_003536_s_st	LOC100517139	15.6634	5.8777e-10	1	269986392	1759031	cis
H3GA0005223	1	270744669	SNOWBALL_003536_s_st	LOC100517139	15.5494	7.3346e-10	1	269986392	758277	cis
ASGA0007917	1	269729845	SNOWBALL_003536_s_st	LOC100517139	15.4483	8.8424e-10	1	269986392	-256547	cis
H3GA0005037	1	268432032	SNOWBALL_003372_st	STXBP1	15.3749	9.8501e-10	1	268195622	236410	cis
ASGA0007777	1	268309398	SNOWBALL_003372_st	STXBP1	15.3749	9.8501e-10	1	268195622	113776	cis
ASGA0007772	1	268278309	SNOWBALL_003372_st	STXBP1	15.3749	9.8501e-10	1	268195622	82687	cis
MARC0088732	1	268171783	SNOWBALL_003372_st	STXBP1	15.3749	9.8501e-10	1	268195622	-23839	cis
ALGA0010554	1	267972015	SNOWBALL_003372_st	STXBP1	15.3749	9.8501e-10	1	268195622	-223607	cis
ASGA0007770	1	268315934	SNOWBALL_003536_s_st	LOC100517139	14.9213	2.55646e-09	1	269986392	-1670458	cis
H3GA0005037	1	268432032	SNOWBALL_003536_s_st	LOC100517139	14.6922	3.90417e-09	1	269986392	-1554360	cis
ASGA0007777	1	268309398	SNOWBALL_003536_s_st	LOC100517139	14.6922	3.90417e-09	1	269986392	-1676994	cis
ASGA0007772	1	268278309	SNOWBALL_003536_s_st	LOC100517139	14.6922	3.90417e-09	1	269986392	-1708083	cis
MARC0088732	1	268171783	SNOWBALL_003536_s_st	LOC100517139	14.6922	3.90417e-09	1	269986392	-1814609	cis
ALGA0010554	1	267972015	SNOWBALL_003536_s_st	LOC100517139	14.6922	3.90417e-09	1	269986392	-2014377	cis
ALGA0117698	1	272795866	SNOWBALL_003536_s_st	LOC100517139	14.6862	3.94489e-09	1	269986392	2809474	cis
H3GA0005257	1	271626253	SNOWBALL_003536_s_st	LOC100517139	14.606	4.6175e-09	1	269986392	1639861	cis
H3GA0005044	1	268476992	SNOWBALL_003536_s_st	LOC100517139	14.5945	4.7252e-09	1	269986392	-1509400	cis
ASGA0006796	1	253354423	SNOWBALL_003686_st	SAL1	14.5548	4.99761e-09	1	253638004	-283581	cis
MARC0042605	1	253262771	SNOWBALL_003686_st	SAL1	14.5548	4.99761e-09	1	253638004	-375233	cis
H3GA0004313	1	253174400	SNOWBALL_003686_st	SAL1	14.5548	4.99761e-09	1	253638004	-463604	cis
ALGA0009332	1	253149406	SNOWBALL_003686_st	SAL1	14.5548	4.99761e-09	1	253638004	-488598	cis
ALGA0009329	1	253112372	SNOWBALL_003686_st	SAL1	14.5548	4.99761e-09	1	253638004	-525632	cis
ALGA0009324	1	253047068	SNOWBALL_003686_st	SAL1	14.5548	4.99761e-09	1	253638004	-590936	cis
MARC0028506	1	252918427	SNOWBALL_003686_st	SAL1	14.5548	4.99761e-09	1	253638004	-719577	cis
MARC0031931	1	271019245	SNOWBALL_003536_s_st	LOC100517139	14.1074	1.156e-08	1	269986392	1032853	cis
H3GA0004367	1	254393868	SNOWBALL_003686_st	SAL1	14.0108	1.37744e-08	1	253638004	755864	cis
ASGA0102333	1	254231585	SNOWBALL_003686_st	SAL1	14.0108	1.37744e-08	1	253638004	593581	cis
MARC0079029	1	254176556	SNOWBALL_003686_st	SAL1	14.0108	1.37744e-08	1	253638004	538552	cis
ALGA0117812	1	254152261	SNOWBALL_003686_st	SAL1	14.0108	1.37744e-08	1	253638004	514257	cis
ALGA0101433	1	254135932	SNOWBALL_003686_st	SAL1	14.0108	1.37744e-08	1	253638004	497928	cis
ASGA0095326	1	253911674	SNOWBALL_003686_st	SAL1	14.0108	1.37744e-08	1	253638004	273670	cis
ALGA0009424	1	253822167	SNOWBALL_003686_st	SAL1	14.0108	1.37744e-08	1	253638004	184163	cis
ASGA0006863	1	253756691	SNOWBALL_003686_st	SAL1	14.0108	1.37744e-08	1	253638004	118687	cis
ASGA0006789	1	253078743	SNOWBALL_003686_st	SAL1	14.0108	1.37744e-08	1	253638004	-559261	cis
ASGA0006788	1	253022402	SNOWBALL_003686_st	SAL1	14.0108	1.37744e-08	1	253638004	-615602	cis
ALGA0009315	1	252973692	SNOWBALL_003686_st	SAL1	14.0108	1.37744e-08	1	253638004	-664312	cis
ALGA0010898	1	271534101	SNOWBALL_003536_s_st	LOC100517139	13.9301	1.61335e-08	1	269986392	1547709	cis
ASGA0006732	1	252137904	SNOWBALL_003686_st	SAL1	13.9048	1.68084e-08	1	253638004	-1500100	cis
H3GA0004277	1	252113184	SNOWBALL_003686_st	SAL1	13.9048	1.68084e-08	1	253638004	-1524820	cis
ALGA0009230	1	252004314	SNOWBALL_003686_st	SAL1	13.9048	1.68084e-08	1	253638004	-1633690	cis
DRGA0002331	1	251969128	SNOWBALL_003686_st	SAL1	13.9048	1.68084e-08	1	253638004	-1668876	cis
ASGA0006708	1	251939714	SNOWBALL_003686_st	SAL1	13.9048	1.68084e-08	1	253638004	-1698290	cis
ASGA0006706	1	251911582	SNOWBALL_003686_st	SAL1	13.9048	1.68084e-08	1	253638004	-1726422	cis
ASGA0094559	1	250994544	SNOWBALL_004197_st	TXN	13.8285	1.97018e-08	1	251264178	-269634	cis
ASGA0006650	1	250961594	SNOWBALL_004197_st	TXN	13.8285	1.97018e-08	1	251264178	-302584	cis
ALGA0009145	1	250813819	SNOWBALL_004197_st	TXN	13.8285	1.97018e-08	1	251264178	-450359	cis
DRGA0002327	1	251654159	SNOWBALL_004197_st	TXN	13.7178	2.44809e-08	1	251264178	389981	cis
H3GA0004412	1	254814433	SNOWBALL_003686_st	SAL1	13.6734	2.68682e-08	1	253638004	1176429	cis
ALGA0010578	1	268290258	SNOWBALL_003536_s_st	LOC100517139	13.664	2.73955e-08	1	269986392	-1696134	cis
H3GA0004945	1	267010108	SNOWBALL_003372_st	STXBP1	13.3791	4.61479e-08	1	268195622	-1185514	cis
H3GA0005297	1	272366351	SNOWBALL_003536_s_st	LOC100517139	13.26	5.83803e-08	1	269986392	2379959	cis
ALGA0009464	1	254643560	SNOWBALL_004197_st	TXN	13.2256	6.01884e-08	1	251264178	3379382	cis
H3GA0005295	1	272378806	SNOWBALL_003536_s_st	LOC100517139	13.1312	7.11645e-08	1	269986392	2392414	cis
ALGA0010578	1	268290258	SNOWBALL_003372_st	STXBP1	12.9678	9.7733e-08	1	268195622	94636	cis
ALGA0121037	1	272606077	SNOWBALL_003536_s_st	LOC100517139	12.9517	1.00911e-07	1	269986392	2619685	cis
MARC0077306	1	272501030	SNOWBALL_003536_s_st	LOC100517139	12.9517	1.00911e-07	1	269986392	2514638	cis
ALGA0010946	1	272462788	SNOWBALL_003536_s_st	LOC100517139	12.8563	1.2154e-07	1	269986392	2476396	cis
MARC0097674	1	254676725	SNOWBALL_003686_st	SAL1	12.8062	1.3493e-07	1	253638004	1038721	cis
MARC0025058	1	272699142	SNOWBALL_003536_s_st	LOC100517139	12.688	1.71756e-07	1	269986392	2712750	cis
DRGA0002314	1	251364966	SNOWBALL_003686_st	SAL1	12.6602	1.79857e-07	1	253638004	-2273038	cis
ALGA0009173	1	251323721	SNOWBALL_003686_st	SAL1	12.6602	1.79857e-07	1	253638004	-2314283	cis
M1GA0001706	1	269181389	SNOWBALL_003536_s_st	LOC100517139	12.6128	1.9681e-07	1	269986392	-805003	cis
H3GA0000686	1	8487938	SNOWBALL_042446_st	RTN3	12.5944	2.03251e-07	1	8440378	47560	cis
ALGA0000773	1	8382365	SNOWBALL_042446_st	RTN3	12.5944	2.03251e-07	1	8440378	-58013	cis
H3GA0004300	1	252881969	SNOWBALL_004197_st	TXN	12.4589	2.63245e-07	1	251264178	1617791	cis
H3GA0004299	1	252859427	SNOWBALL_004197_st	TXN	12.4589	2.63245e-07	1	251264178	1595249	cis
ASGA0006726	1	252080737	SNOWBALL_004197_st	TXN	12.4468	2.66982e-07	1	251264178	816559	cis
ALGA0009238	1	252048115	SNOWBALL_004197_st	TXN	12.4468	2.66982e-07	1	251264178	783937	cis
ALGA0009235	1	252028091	SNOWBALL_004197_st	TXN	12.4468	2.66982e-07	1	251264178	763913	cis
DIAS0000858	1	251664971	SNOWBALL_004197_st	TXN	12.4468	2.66982e-07	1	251264178	400793	cis
ALGA0009447	1	254591045	SNOWBALL_003686_st	SAL1	12.4396	2.68899e-07	1	253638004	953041	cis
ALGA0010572	1	268194139	SNOWBALL_003372_st	STXBP1	12.2135	4.156e-07	1	268195622	-1483	cis
H3GA0004945	1	267010108	SNOWBALL_003536_s_st	LOC100517139	12.1768	4.44361e-07	1	269986392	-2976284	cis
H3GA0005223	1	270744669	SNOWBALL_003372_st	STXBP1	12.1286	4.91842e-07	1	268195622	2549047	cis
ALGA0010817	1	270437114	SNOWBALL_003536_s_st	LOC100517139	11.9933	6.35218e-07	1	269986392	450722	cis
ASGA0094559	1	250994544	SNOWBALL_003686_st	SAL1	11.9647	6.70036e-07	1	253638004	-2643460	cis
ASGA0006650	1	250961594	SNOWBALL_003686_st	SAL1	11.9647	6.70036e-07	1	253638004	-2676410	cis
ALGA0009145	1	250813819	SNOWBALL_003686_st	SAL1	11.9647	6.70036e-07	1	253638004	-2824185	cis
H3GA0005044	1	268476992	SNOWBALL_003372_st	STXBP1	11.8657	8.19651e-07	1	268195622	281370	cis
ALGA0010913	1	271781045	SNOWBALL_003536_s_st	LOC100517139	11.8646	8.19951e-07	1	269986392	1794653	cis
M1GA0001903	1	271765891	SNOWBALL_003536_s_st	LOC100517139	11.8646	8.19951e-07	1	269986392	1779499	cis
ASGA0094373	1	272690358	SNOWBALL_003536_s_st	LOC100517139	11.8576	8.28368e-07	1	269986392	2703966	cis
MARC0042845	2	9288512	SNOWBALL_047518_st	AHNAK	21.1992	2.3327e-14	2	9215540	72972	cis
H3GA0005955	2	11420080	SNOWBALL_047518_st	AHNAK	18.208	6.35e-12	2	9215540	2204540	cis
ASGA0085597	2	1083327	SNOWBALL_025575_st	TOLLIP	16.5233	1.211e-10	2	851514	231813	cis
MARC0033927	2	462910	SNOWBALL_022235_st	IGF2	16.4976	1.2693e-10	2	1469183	-1006273	cis
ALGA0011760	2	9588037	SNOWBALL_047518_st	AHNAK	16.3655	1.623e-10	2	9215540	372497	cis
MARC0061776	2	9167874	SNOWBALL_047518_st	AHNAK	16.3655	1.623e-10	2	9215540	-47666	cis
ASGA0082164	2	9961640	SNOWBALL_047518_st	AHNAK	16.0242	3.2121e-10	2	9215540	746100	cis
MARC0051258	2	1267572	SNOWBALL_022235_st	IGF2	15.8997	4.2317e-10	2	1469183	-201611	cis
M1GA0024408	2	2563204	SNOWBALL_022235_st	IGF2	15.7762	5.2953e-10	2	1469183	1094021	cis
ALGA0123907	2	2556889	SNOWBALL_022235_st	IGF2	15.7762	5.2953e-10	2	1469183	1087706	cis
MARC0033927	2	462910	SNOWBALL_016886_st		15.7426	5.6571e-10	14	140773156
ALGA0109725	2	9965883	SNOWBALL_047518_st	AHNAK	15.3359	1.0731e-09	2	9215540	750343	cis
ASGA0012786	2	150435490	SNOWBALL_021395_s_st	LOC100515367	14.9739	2.32326e-09	2	150422276	13214	cis
ALGA0103548	2	146441687	SNOWBALL_033656_st	STK32A	14.5579	4.99761e-09	2	148658778	-2217091	cis
ASGA0103316	2	149599019	SNOWBALL_033656_st	STK32A	14.5544	4.99761e-09	2	148658778	940241	cis
ASGA0100980	2	148879106	SNOWBALL_033656_st	STK32A	14.5544	4.99761e-09	2	148658778	220328	cis
ALGA0112020	2	150264402	SNOWBALL_033656_st	STK32A	14.4177	6.4698e-09	2	148658778	1605624	cis
M1GA0002294	2	5002213	SNOWBALL_016886_st		14.2484	9.02873e-09	14	140773156
ASGA0102799	2	10188937	SNOWBALL_047518_st	AHNAK	14.1544	1.0677e-08	2	9215540	973397	cis
MARC0028126	2	148038570	SNOWBALL_033656_st	STK32A	14.1419	1.07898e-08	2	148658778	-620208	cis
MARC0000131	2	148016841	SNOWBALL_033656_st	STK32A	14.1419	1.07898e-08	2	148658778	-641937	cis
ASGA0105449	2	147990507	SNOWBALL_033656_st	STK32A	14.1419	1.07898e-08	2	148658778	-668271	cis
ALGA0120331	2	147934067	SNOWBALL_033656_st	STK32A	14.1419	1.07898e-08	2	148658778	-724711	cis
ALGA0106373	2	148499925	SNOWBALL_033656_st	STK32A	14.125	1.11584e-08	2	148658778	-158853	cis
ASGA0103523	2	148170160	SNOWBALL_033656_st	STK32A	14.0487	1.30201e-08	2	148658778	-488618	cis
ALGA0103313	2	148150660	SNOWBALL_033656_st	STK32A	14.0487	1.30201e-08	2	148658778	-508118	cis
MARC0028161	2	148117588	SNOWBALL_033656_st	STK32A	14.0487	1.30201e-08	2	148658778	-541190	cis
ASGA0091721	2	148102310	SNOWBALL_033656_st	STK32A	14.0487	1.30201e-08	2	148658778	-556468	cis
MARC0051258	2	1267572	SNOWBALL_016886_st		14.0196	1.37744e-08	14	140773156
ASGA0092024	2	148637086	SNOWBALL_033656_st	STK32A	13.9617	1.5113e-08	2	148658778	-21692	cis
H3GA0052415	2	148550614	SNOWBALL_033656_st	STK32A	13.9617	1.5113e-08	2	148658778	-108164	cis
ALGA0115025	2	148536883	SNOWBALL_033656_st	STK32A	13.9617	1.5113e-08	2	148658778	-121895	cis
ASGA0104900	2	148526440	SNOWBALL_033656_st	STK32A	13.9617	1.5113e-08	2	148658778	-132338	cis
ALGA0118223	2	148520419	SNOWBALL_033656_st	STK32A	13.9617	1.5113e-08	2	148658778	-138359	cis
ASGA0106143	2	148447413	SNOWBALL_033656_st	STK32A	13.9617	1.5113e-08	2	148658778	-211365	cis
ALGA0107957	2	148384764	SNOWBALL_033656_st	STK32A	13.9617	1.5113e-08	2	148658778	-274014	cis
ASGA0008593	2	6010407	SNOWBALL_016886_st		13.8352	1.96207e-08	14	140773156
MARC0033927	2	462910	hsa-mir-3149_st		13.8058	2.06103e-08	7	26908469
ALGA0123907	2	2556889	SNOWBALL_016886_st		13.6347	2.85852e-08	14	140773156
M1GA0024408	2	2563204	SNOWBALL_016886_st		13.6347	2.85852e-08	14	140773156
ASGA0012775	2	147799018	SNOWBALL_021395_s_st	LOC100515367	13.6249	2.91754e-08	2	150422276	-2623258	cis
ALGA0114773	2	146475332	SNOWBALL_021395_s_st	LOC100515367	13.6075	3.01673e-08	2	150422276	-3946944	cis
M1GA0024950	2	2149308	SNOWBALL_025575_st	TOLLIP	13.5538	3.32532e-08	2	851514	1297794	cis
ASGA0105167	2	1925800	SNOWBALL_025575_st	TOLLIP	13.5538	3.32532e-08	2	851514	1074286	cis
ALGA0106264	2	2380019	SNOWBALL_025575_st	TOLLIP	13.3952	4.49218e-08	2	851514	1528505	cis
ASGA0101621	2	12817740	SNOWBALL_047518_st	AHNAK	13.3845	4.59114e-08	2	9215540	3602200	cis
ASGA0008884	2	9646754	SNOWBALL_047518_st	AHNAK	13.3497	4.87968e-08	2	9215540	431214	cis
MARC0085129	2	9017998	SNOWBALL_047518_st	AHNAK	13.2897	5.4731e-08	2	9215540	-197542	cis
ALGA0103359	2	149771433	SNOWBALL_033656_st	STK32A	13.2457	5.98004e-08	2	148658778	1112655	cis
ASGA0088902	2	149719737	SNOWBALL_033656_st	STK32A	13.2457	5.98004e-08	2	148658778	1060959	cis
ALGA0119909	2	149714679	SNOWBALL_033656_st	STK32A	13.2457	5.98004e-08	2	148658778	1055901	cis
ASGA0008593	2	6010407	SNOWBALL_022235_st	IGF2	13.0477	8.33551e-08	2	1469183	4541224	cis
ALGA0123907	2	2556889	hsa-mir-3149_st		13.036	8.53468e-08	7	26908469
M1GA0024408	2	2563204	hsa-mir-3149_st		13.036	8.53468e-08	7	26908469
ASGA0082773	2	2463747	SNOWBALL_025575_st	TOLLIP	13.0206	8.79882e-08	2	851514	1612233	cis
DIAS0001614	2	149715084	SNOWBALL_033656_st	STK32A	12.7732	1.45357e-07	2	148658778	1056306	cis
MARC0113696	2	1318395	SNOWBALL_016886_st		12.7642	1.48144e-07	14	140773156
ASGA0095646	2	750259	SNOWBALL_022235_st	IGF2	12.7552	1.49931e-07	2	1469183	-718924	cis
ASGA0084177	2	677650	SNOWBALL_022235_st	IGF2	12.7552	1.49931e-07	2	1469183	-791533	cis
ALGA0105438	2	631299	SNOWBALL_022235_st	IGF2	12.7552	1.49931e-07	2	1469183	-837884	cis
ASGA0106410	2	145258	SNOWBALL_022235_st	IGF2	12.7552	1.49931e-07	2	1469183	-1323925	cis
ASGA0102908	2	148679863	SNOWBALL_033656_st	STK32A	12.7483	1.51778e-07	2	148658778	21085	cis
MARC0113696	2	1318395	SNOWBALL_022235_st	IGF2	12.6839	1.72872e-07	2	1469183	-150788	cis
MARC0077006	2	147304720	SNOWBALL_021395_s_st	LOC100515367	12.6076	1.98293e-07	2	150422276	-3117556	cis
ALGA0123033	2	147257418	SNOWBALL_021395_s_st	LOC100515367	12.6076	1.98293e-07	2	150422276	-3164858	cis
M1GA0026651	2	147231591	SNOWBALL_021395_s_st	LOC100515367	12.6076	1.98293e-07	2	150422276	-3190685	cis
ALGA0110785	2	422635	SNOWBALL_025575_st	TOLLIP	12.2819	3.68921e-07	2	851514	-428879	cis
MARC0011897	2	148905199	SNOWBALL_033656_st	STK32A	12.1996	4.2628e-07	2	148658778	246421	cis
ASGA0084103	2	70115	SNOWBALL_022235_st	IGF2	12.1334	4.86995e-07	2	1469183	-1399068	cis
MARC0044928	2	2494326	SNOWBALL_025575_st	TOLLIP	11.9572	6.78761e-07	2	851514	1642812	cis
ASGA0091089	2	147338459	SNOWBALL_033656_st	STK32A	11.9411	7.01288e-07	2	148658778	-1320319	cis
H3GA0005630	2	5069574	SNOWBALL_016886_st		11.8707	8.12071e-07	14	140773156
H3GA0054053	2	1100304	SNOWBALL_022235_st	IGF2	11.8009	9.24488e-07	2	1469183	-368879	cis
H3GA0052945	2	25261093	SNOWBALL_035341_st		11.7544	9.87127e-07	2	25253208	7885	cis
ASGA0095823	2	25260981	SNOWBALL_035341_st		11.7544	9.87127e-07	2	25253208	7773	cis
ASGA0084012	2	8884954	SNOWBALL_047518_st	AHNAK	11.7524	9.90822e-07	2	9215540	-330586	cis
H3GA0005627	2	5045193	SNOWBALL_016886_st		11.7413	1.01227e-06	14	140773156
ASGA0105473	3	28436085	SNOWBALL_004575_st	PLA2G10	15.6517	5.8777e-10	3	28581143	-145058	cis
MARC0014155	3	28420952	SNOWBALL_004575_st	PLA2G10	15.6517	5.8777e-10	3	28581143	-160191	cis
ALGA0112622	3	28394634	SNOWBALL_004575_st	PLA2G10	15.6517	5.8777e-10	3	28581143	-186509	cis
ALGA0124095	3	28388184	SNOWBALL_004575_st	PLA2G10	15.6517	5.8777e-10	3	28581143	-192959	cis
ALGA0111974	3	28282265	SNOWBALL_004575_st	PLA2G10	15.6517	5.8777e-10	3	28581143	-298878	cis
ALGA0107717	3	28274683	SNOWBALL_004575_st	PLA2G10	15.6517	5.8777e-10	3	28581143	-306460	cis
DIAS0000752	3	28241729	SNOWBALL_004575_st	PLA2G10	15.6517	5.8777e-10	3	28581143	-339414	cis
H3GA0055714	3	28210319	SNOWBALL_004575_st	PLA2G10	15.6517	5.8777e-10	3	28581143	-370824	cis
ASGA0105513	3	28203027	SNOWBALL_004575_st	PLA2G10	15.6517	5.8777e-10	3	28581143	-378116	cis
ASGA0097769	3	28185291	SNOWBALL_004575_st	PLA2G10	15.6517	5.8777e-10	3	28581143	-395852	cis
ASGA0090944	3	28174596	SNOWBALL_004575_st	PLA2G10	15.6517	5.8777e-10	3	28581143	-406547	cis
ALGA0112651	3	28146511	SNOWBALL_004575_st	PLA2G10	15.6517	5.8777e-10	3	28581143	-434632	cis
ALGA0124243	3	28124410	SNOWBALL_004575_st	PLA2G10	15.6517	5.8777e-10	3	28581143	-456733	cis
ALGA0018219	3	28031791	SNOWBALL_004575_st	PLA2G10	15.6517	5.8777e-10	3	28581143	-549352	cis
ALGA0018214	3	28019348	SNOWBALL_004575_st	PLA2G10	15.6517	5.8777e-10	3	28581143	-561795	cis
ASGA0014036	3	27978992	SNOWBALL_004575_st	PLA2G10	15.6517	5.8777e-10	3	28581143	-602151	cis
ALGA0018223	3	27955095	SNOWBALL_004575_st	PLA2G10	15.6517	5.8777e-10	3	28581143	-626048	cis
ASGA0014023	3	27944211	SNOWBALL_004575_st	PLA2G10	15.6517	5.8777e-10	3	28581143	-636932	cis
ASGA0014024	3	27906338	SNOWBALL_004575_st	PLA2G10	15.6517	5.8777e-10	3	28581143	-674805	cis
MARC0053267	3	27835062	SNOWBALL_004575_st	PLA2G10	15.6517	5.8777e-10	3	28581143	-746081	cis
ASGA0014022	3	27807710	SNOWBALL_004575_st	PLA2G10	15.6517	5.8777e-10	3	28581143	-773433	cis
H3GA0009141	3	27763863	SNOWBALL_004575_st	PLA2G10	15.6517	5.8777e-10	3	28581143	-817280	cis
MARC0056802	3	27716102	SNOWBALL_004575_st	PLA2G10	15.6517	5.8777e-10	3	28581143	-865041	cis
MARC0075820	3	27629785	SNOWBALL_004575_st	PLA2G10	15.6517	5.8777e-10	3	28581143	-951358	cis
ALGA0124389	3	27583877	SNOWBALL_004575_st	PLA2G10	15.6517	5.8777e-10	3	28581143	-997266	cis
ASGA0090872	3	28787206	SNOWBALL_004575_st	PLA2G10	14.9075	2.55646e-09	3	28581143	206063	cis
ASGA0014038	3	28715630	SNOWBALL_004575_st	PLA2G10	14.9075	2.55646e-09	3	28581143	134487	cis
ALGA0018230	3	28632863	SNOWBALL_004575_st	PLA2G10	14.9075	2.55646e-09	3	28581143	51720	cis
ASGA0083980	3	7582700	SNOWBALL_004575_st	PLA2G10	14.9075	2.55646e-09	3	28581143	-20998443
ASGA0087646	3	7446891	SNOWBALL_004575_st	PLA2G10	14.9075	2.55646e-09	3	28581143	-21134252
ASGA0099095	3	7426415	SNOWBALL_004575_st	PLA2G10	14.9075	2.55646e-09	3	28581143	-21154728
MARC0044175	3	7384066	SNOWBALL_004575_st	PLA2G10	14.9075	2.55646e-09	3	28581143	-21197077
ASGA0092692	3	7267221	SNOWBALL_004575_st	PLA2G10	14.9075	2.55646e-09	3	28581143	-21313922
DIAS0004244	3	7133157	SNOWBALL_004575_st	PLA2G10	14.9075	2.55646e-09	3	28581143	-21447986
ASGA0099672	3	7059614	SNOWBALL_004575_st	PLA2G10	14.9075	2.55646e-09	3	28581143	-21521529
ALGA0109537	3	7012954	SNOWBALL_004575_st	PLA2G10	14.9075	2.55646e-09	3	28581143	-21568189
MARC0000263	3	27236342	SNOWBALL_004575_st	PLA2G10	13.3234	5.09375e-08	3	28581143	-1344801	cis
ALGA0018138	3	27217487	SNOWBALL_004575_st	PLA2G10	13.3234	5.09375e-08	3	28581143	-1363656	cis
MARC0051379	3	27180589	SNOWBALL_004575_st	PLA2G10	13.3234	5.09375e-08	3	28581143	-1400554	cis
ALGA0113238	3	26981426	SNOWBALL_004575_st	PLA2G10	13.3234	5.09375e-08	3	28581143	-1599717	cis
CASI0009588	3	26813399	SNOWBALL_004575_st	PLA2G10	13.3234	5.09375e-08	3	28581143	-1767744	cis
ALGA0103955	3	26793364	SNOWBALL_004575_st	PLA2G10	13.3234	5.09375e-08	3	28581143	-1787779	cis
MARC0047129	3	26742454	SNOWBALL_004575_st	PLA2G10	13.3234	5.09375e-08	3	28581143	-1838689	cis
ASGA0092169	3	130859593	SNOWBALL_026171_st	PXDN	13.2914	5.46272e-08	3	132361190	-1501597	cis
ASGA0013988	3	27369836	SNOWBALL_004575_st	PLA2G10	13.073	7.92974e-08	3	28581143	-1211307	cis
MARC0006897	3	31940276	SNOWBALL_036558_st	RPL19	12.9961	9.21584e-08		340563
MARC0034112	3	29140856	SNOWBALL_036558_st	RPL19	12.9961	9.21584e-08		340563
ALGA0115191	3	34052960	SNOWBALL_004575_st	PLA2G10	12.8867	1.14154e-07	3	28581143	5471817	cis
ALGA0108896	3	24920028	SNOWBALL_035936_st	LOC100519328	12.8863	1.14154e-07		23400
ALGA0111335	3	22939305	SNOWBALL_035936_st	LOC100519328	12.8863	1.14154e-07		23400
ASGA0013908	3	25111484	SNOWBALL_035936_st	LOC100519328	12.8863	1.14154e-07		23400
ASGA0085542	3	24892986	SNOWBALL_035936_st	LOC100519328	12.8863	1.14154e-07		23400
ASGA0095853	3	24980871	SNOWBALL_035936_st	LOC100519328	12.8863	1.14154e-07		23400
MARC0021180	3	24942781	SNOWBALL_035936_st	LOC100519328	12.8863	1.14154e-07		23400
MARC0060700	3	25004796	SNOWBALL_035936_st	LOC100519328	12.8863	1.14154e-07		23400
CASI0010189	3	26183561	SNOWBALL_004575_st	PLA2G10	12.8469	1.23615e-07	3	28581143	-2397582	cis
MARC0001269	3	25965140	SNOWBALL_004575_st	PLA2G10	12.8469	1.23615e-07	3	28581143	-2616003	cis
MARC0052941	3	25758595	SNOWBALL_004575_st	PLA2G10	12.8469	1.23615e-07	3	28581143	-2822548	cis
ALGA0106290	3	5091723	SNOWBALL_004293_s_st	LOC100514158	12.7237	1.59649e-07	3	5148245	-56522	cis
MARC0043512	3	5129724	SNOWBALL_004293_s_st	LOC100514158	12.6957	1.69496e-07	3	5148245	-18521	cis
ALGA0111088	3	4875179	SNOWBALL_004293_s_st	LOC100514158	12.525	2.31419e-07	3	5148245	-273066	cis
M1GA0005003	3	132160221	SNOWBALL_026171_st	PXDN	12.433	2.70492e-07	3	132361190	-200969	cis
ASGA0016869	3	131818008	SNOWBALL_026171_st	PXDN	12.433	2.70492e-07	3	132361190	-543182	cis
ASGA0105891	3	131136840	SNOWBALL_026171_st	PXDN	12.433	2.70492e-07	3	132361190	-1224350	cis
M1GA0004973	3	130478461	SNOWBALL_026171_st	PXDN	12.433	2.70492e-07	3	132361190	-1882729	cis
ASGA0016865	3	130428367	SNOWBALL_026171_st	PXDN	12.433	2.70492e-07	3	132361190	-1932823	cis
ASGA0016854	3	130239024	SNOWBALL_026171_st	PXDN	12.433	2.70492e-07	3	132361190	-2122166	cis
ASGA0013254	3	9741195	SNOWBALL_036491_st	LIMK1	12.2796	3.69014e-07	3	11279082	-1537887	cis
H3GA0008608	3	9675028	SNOWBALL_036491_st	LIMK1	12.2796	3.69014e-07	3	11279082	-1604054	cis
ASGA0013214	3	9397736	SNOWBALL_036491_st	LIMK1	12.2796	3.69014e-07	3	11279082	-1881346	cis
ASGA0013227	3	9331764	SNOWBALL_036491_st	LIMK1	12.2796	3.69014e-07	3	11279082	-1947318	cis
MARC0038397	3	130130440	SNOWBALL_026171_st	PXDN	12.2091	4.18139e-07	3	132361190	-2230750	cis
DRGA0003823	3	24122697	SNOWBALL_035936_st	LOC100519328	12.1505	4.70444e-07		23400
MARC0115165	3	24814997	SNOWBALL_035936_st	LOC100519328	12.1505	4.70444e-07		23400
ALGA0108896	3	24920028	SNOWBALL_031619_st	LOC100521080	12.084	5.30428e-07		90433
ALGA0111335	3	22939305	SNOWBALL_031619_st	LOC100521080	12.084	5.30428e-07		90433
ASGA0013908	3	25111484	SNOWBALL_031619_st	LOC100521080	12.084	5.30428e-07		90433
ASGA0085542	3	24892986	SNOWBALL_031619_st	LOC100521080	12.084	5.30428e-07		90433
ASGA0095853	3	24980871	SNOWBALL_031619_st	LOC100521080	12.084	5.30428e-07		90433
MARC0021180	3	24942781	SNOWBALL_031619_st	LOC100521080	12.084	5.30428e-07		90433
MARC0060700	3	25004796	SNOWBALL_031619_st	LOC100521080	12.084	5.30428e-07		90433
ASGA0014013	3	27603908	SNOWBALL_004575_st	PLA2G10	12.0725	5.42194e-07	3	28581143	-977235	cis
H3GA0009177	3	29504360	SNOWBALL_004583_st	LOC100517087	11.7785	9.54675e-07	3	31137986	-1633626	cis
ALGA0018311	3	29455397	SNOWBALL_004583_st	LOC100517087	11.7785	9.54675e-07	3	31137986	-1682589	cis
H3GA0009171	3	29417914	SNOWBALL_004583_st	LOC100517087	11.7785	9.54675e-07	3	31137986	-1720072	cis
ALGA0018302	3	29386478	SNOWBALL_004583_st	LOC100517087	11.7785	9.54675e-07	3	31137986	-1751508	cis
ALGA0018294	3	29363923	SNOWBALL_004583_st	LOC100517087	11.7785	9.54675e-07	3	31137986	-1774063	cis
ASGA0014074	3	29351358	SNOWBALL_004583_st	LOC100517087	11.7785	9.54675e-07	3	31137986	-1786628	cis
ALGA0018288	3	29309576	SNOWBALL_004583_st	LOC100517087	11.7785	9.54675e-07	3	31137986	-1828410	cis
DIAS0000408	3	29280194	SNOWBALL_004583_st	LOC100517087	11.7785	9.54675e-07	3	31137986	-1857792	cis
MARC0038618	3	29232674	SNOWBALL_004583_st	LOC100517087	11.7785	9.54675e-07	3	31137986	-1905312	cis
MARC0016496	3	29194777	SNOWBALL_004583_st	LOC100517087	11.7785	9.54675e-07	3	31137986	-1943209	cis
ASGA0014064	3	29096260	SNOWBALL_004583_st	LOC100517087	11.7785	9.54675e-07	3	31137986	-2041726	cis
MARC0001955	3	28984096	SNOWBALL_004583_st	LOC100517087	11.7785	9.54675e-07	3	31137986	-2153890	cis
M1GA0006435	4	110586451	SNOWBALL_023219_st	LOC780435	15.4931	8.1657e-10	4	110454729	131722	cis
ASGA0093619	4	110464559	SNOWBALL_023219_st	LOC780435	15.4931	8.1657e-10	4	110454729	9830	cis
MARC0026042	4	110450881	SNOWBALL_023219_st	LOC780435	15.4931	8.1657e-10	4	110454729	-3848	cis
ALGA0028117	4	110735340	SNOWBALL_023219_st	LOC780435	13.7369	2.34802e-08	4	110454729	280611	cis
ALGA0028115	4	110708422	SNOWBALL_023219_st	LOC780435	13.7369	2.34802e-08	4	110454729	253693	cis
ASGA0022089	4	110658477	SNOWBALL_023219_st	LOC780435	13.7369	2.34802e-08	4	110454729	203748	cis
ALGA0028103	4	110644648	SNOWBALL_023219_st	LOC780435	13.7369	2.34802e-08	4	110454729	189919	cis
MARC0097318	4	107223765	SNOWBALL_029185_st	CASQ2	12.7276	1.58468e-07	4	104983304	2240461	cis
ALGA0028235	4	111423214	SNOWBALL_023219_st	LOC780435	12.5566	2.20454e-07	4	110454729	968485	cis
H3GA0014037	4	107236177	SNOWBALL_029185_st	CASQ2	12.0915	5.27454e-07	4	104983304	2252873	cis
MARC0083985	4	105249568	SNOWBALL_029185_st	CASQ2	11.9484	6.90334e-07	4	104983304	266264	cis
ALGA0109240	4	105274125	SNOWBALL_029185_st	CASQ2	11.7996	9.2516e-07	4	104983304	290821	cis
ALGA0110828	4	105273036	SNOWBALL_029185_st	CASQ2	11.7996	9.2516e-07	4	104983304	289732	cis
ASGA0094388	5	99223251	SNOWBALL_041456_st		18.9947	1.4369e-12	5	99218767	4484	cis
ASGA0085906	5	99221076	SNOWBALL_041456_st		18.9947	1.4369e-12	5	99218767	2309	cis
MARC0054260	5	99093876	SNOWBALL_041456_st		18.9947	1.4369e-12	5	99218767	-124891	cis
ALGA0033464	5	89444876	SNOWBALL_043940_st		17.1722	3.6501e-11	5	89648963	-204087	cis
H3GA0017081	5	89432552	SNOWBALL_043940_st		17.1722	3.6501e-11	5	89648963	-216411	cis
ALGA0033484	5	89362546	SNOWBALL_043940_st		17.1722	3.6501e-11	5	89648963	-286417	cis
ALGA0033477	5	89292964	SNOWBALL_043940_st		17.1722	3.6501e-11	5	89648963	-355999	cis
ASGA0105508	5	61389403	SNOWBALL_036088_s_st	TP23	14.4395	6.24828e-09	5	60964684	424719	cis
ALGA0032267	5	61334996	SNOWBALL_036088_s_st	TP23	14.4395	6.24828e-09	5	60964684	370312	cis
H3GA0016461	5	61277453	SNOWBALL_036088_s_st	TP23	14.4395	6.24828e-09	5	60964684	312769	cis
ALGA0032270	5	61273447	SNOWBALL_036088_s_st	TP23	14.4395	6.24828e-09	5	60964684	308763	cis
ALGA0032254	5	61251370	SNOWBALL_036088_s_st	TP23	14.4395	6.24828e-09	5	60964684	286686	cis
MARC0033462	5	60749347	SNOWBALL_036088_s_st	TP23	14.4395	6.24828e-09	5	60964684	-215337	cis
ASGA0025722	5	60707586	SNOWBALL_036088_s_st	TP23	14.4395	6.24828e-09	5	60964684	-257098	cis
ASGA0024007	5	8143596	SNOWBALL_006783_st	PMM1	13.571	3.24504e-08	5	6975371	1168225	cis
H3GA0052648	5	99236327	SNOWBALL_041456_st		13.4297	4.18277e-08	5	99218767	17560	cis
ALGA0111813	5	99348408	SNOWBALL_041456_st		13.3822	4.59114e-08	5	99218767	129641	cis
MARC0074262	5	99240900	SNOWBALL_041456_st		13.3822	4.59114e-08	5	99218767	22133	cis
ALGA0114967	5	99237784	SNOWBALL_041456_st		13.3822	4.59114e-08	5	99218767	19017	cis
DRGA0005442	5	8517068	SNOWBALL_006783_st	PMM1	13.3641	4.73967e-08	5	6975371	1541697	cis
ASGA0023911	5	6393699	SNOWBALL_006783_st	PMM1	13.3474	4.89622e-08	5	6975371	-581672	cis
M1GA0007352	5	7674933	SNOWBALL_006783_st	PMM1	13.2382	5.98658e-08	5	6975371	699562	cis
DRGA0005419	5	7643747	SNOWBALL_006783_st	PMM1	13.2382	5.98658e-08	5	6975371	668376	cis
MARC0095119	5	7618491	SNOWBALL_006783_st	PMM1	13.2382	5.98658e-08	5	6975371	643120	cis
MARC0056470	5	7559144	SNOWBALL_006783_st	PMM1	13.2382	5.98658e-08	5	6975371	583773	cis
MARC0000060	5	7553085	SNOWBALL_006783_st	PMM1	13.2382	5.98658e-08	5	6975371	577714	cis
ALGA0030029	5	6866266	SNOWBALL_006783_st	PMM1	13.0299	8.63987e-08	5	6975371	-109105	cis
DIAS0000180	5	8617176	SNOWBALL_006783_st	PMM1	12.6712	1.76384e-07	5	6975371	1641805	cis
ASGA0024035	5	8558151	SNOWBALL_006783_st	PMM1	12.6712	1.76384e-07	5	6975371	1582780	cis
ALGA0030110	5	8477395	SNOWBALL_006783_st	PMM1	12.6712	1.76384e-07	5	6975371	1502024	cis
DRGA0005437	5	8296018	SNOWBALL_006783_st	PMM1	12.6712	1.76384e-07	5	6975371	1320647	cis
ASGA0023919	5	6883150	SNOWBALL_006783_st	PMM1	12.5566	2.20454e-07	5	6975371	-92221	cis
ASGA0104936	5	60899387	SNOWBALL_036088_s_st	TP23	12.5446	2.2499e-07	5	60964684	-65297	cis
H3GA0052449	5	60850185	SNOWBALL_036088_s_st	TP23	12.5446	2.2499e-07	5	60964684	-114499	cis
DIAS0001212	5	6733667	SNOWBALL_006783_st	PMM1	12.5022	2.4257e-07	5	6975371	-241704	cis
ALGA0122915	5	6723422	SNOWBALL_006783_st	PMM1	12.5022	2.4257e-07	5	6975371	-251949	cis
DIAS0003086	5	6686811	SNOWBALL_006783_st	PMM1	12.5022	2.4257e-07	5	6975371	-288560	cis
H3GA0054166	5	6685628	SNOWBALL_006783_st	PMM1	12.5022	2.4257e-07	5	6975371	-289743	cis
ALGA0030095	5	8245634	SNOWBALL_006783_st	PMM1	12.0869	5.30428e-07	5	6975371	1270263	cis
MARC0029930	5	61507337	SNOWBALL_036088_s_st	TP23	11.9976	6.29656e-07	5	60964684	542653	cis
MARC0058173	6	169653895	SNOWBALL_040755_st	SCMH1	14.2382	9.19098e-09	6	170057579	-403684	cis
ALGA0119727	6	169165128	SNOWBALL_040755_st	SCMH1	14.2382	9.19098e-09	6	170057579	-892451	cis
MARC0005074	6	170128511	SNOWBALL_040755_st	SCMH1	14.1691	1.03867e-08	6	170057579	70932	cis
ASGA0084182	6	169857202	SNOWBALL_040755_st	SCMH1	14.1691	1.03867e-08	6	170057579	-200377	cis
MARC0016290	6	169185578	SNOWBALL_040755_st	SCMH1	14.1691	1.03867e-08	6	170057579	-872001	cis
M1GA0025526	6	169834349	SNOWBALL_040640_st		13.5664	3.26582e-08	6	170060145	-225796	cis
MARC0113629	6	169834212	SNOWBALL_040640_st		13.5664	3.26582e-08	6	170060145	-225933	cis
CASI0008861	6	167531862	SNOWBALL_040755_st	SCMH1	12.3279	3.3652e-07	6	170057579	-2525717	cis
ASGA0030357	6	168005288	SNOWBALL_040755_st	SCMH1	12.2308	4.03649e-07	6	170057579	-2052291	cis
M1GA0009045	6	166119746	SNOWBALL_040755_st	SCMH1	12.1235	4.94649e-07	6	170057579	-3937833	cis
ASGA0030261	6	166099678	SNOWBALL_040755_st	SCMH1	12.1235	4.94649e-07	6	170057579	-3957901	cis
ALGA0037736	6	166072270	SNOWBALL_040755_st	SCMH1	12.1235	4.94649e-07	6	170057579	-3985309	cis
MARC0055569	6	169260083	SNOWBALL_040755_st	SCMH1	12.0626	5.52687e-07	6	170057579	-797496	cis
H3GA0056594	6	169246176	SNOWBALL_040755_st	SCMH1	12.0626	5.52687e-07	6	170057579	-811403	cis
ASGA0030372	6	167886168	SNOWBALL_040640_st		11.8883	7.86629e-07	6	170060145	-2173977	cis
MARC0104650	6	169216490	SNOWBALL_040755_st	SCMH1	11.8237	8.86499e-07	6	170057579	-841089	cis
ALGA0103225	7	77976331	SNOWBALL_010528_st	LOC100523619	23.3441	2.2783e-16	7	77025066	951265	cis
MARC0005453	7	77929167	SNOWBALL_010528_st	LOC100523619	23.3441	2.2783e-16	7	77025066	904101	cis
DIAS0000227	7	77774469	SNOWBALL_010528_st	LOC100523619	23.3441	2.2783e-16	7	77025066	749403	cis
INRA0026622	7	77715826	SNOWBALL_010528_st	LOC100523619	23.3441	2.2783e-16	7	77025066	690760	cis
ALGA0042706	7	77511930	SNOWBALL_010528_st	LOC100523619	23.3441	2.2783e-16	7	77025066	486864	cis
INRA0026621	7	77471434	SNOWBALL_010528_st	LOC100523619	23.3441	2.2783e-16	7	77025066	446368	cis
ASGA0034554	7	77386786	SNOWBALL_010528_st	LOC100523619	23.3441	2.2783e-16	7	77025066	361720	cis
ASGA0034525	7	75903916	SNOWBALL_010528_st	LOC100523619	19.5813	4.8386e-13	7	77025066	-1121150	cis
ASGA0034555	7	77458216	SNOWBALL_010528_st	LOC100523619	16.7088	8.6862e-11	7	77025066	433150	cis
ALGA0103225	7	77976331	SNOWBALL_010628_st	LOC100523619	16.6772	8.6862e-11	7	76978453	997878	cis
MARC0005453	7	77929167	SNOWBALL_010628_st	LOC100523619	16.6772	8.6862e-11	7	76978453	950714	cis
DIAS0000227	7	77774469	SNOWBALL_010628_st	LOC100523619	16.6772	8.6862e-11	7	76978453	796016	cis
INRA0026622	7	77715826	SNOWBALL_010628_st	LOC100523619	16.6772	8.6862e-11	7	76978453	737373	cis
ALGA0042706	7	77511930	SNOWBALL_010628_st	LOC100523619	16.6772	8.6862e-11	7	76978453	533477	cis
INRA0026621	7	77471434	SNOWBALL_010628_st	LOC100523619	16.6772	8.6862e-11	7	76978453	492981	cis
ASGA0034554	7	77386786	SNOWBALL_010628_st	LOC100523619	16.6772	8.6862e-11	7	76978453	408333	cis
MARC0112179	7	65827767	SNOWBALL_010528_st	LOC100523619	16.0742	2.9529e-10	7	77025066	-11197299
ASGA0036707	7	117187312	SNOWBALL_010925_st	GLRX5	15.8822	4.2609e-10	7	116796856	390456	cis
ASGA0036687	7	117058218	SNOWBALL_010925_st	GLRX5	15.8822	4.2609e-10	7	116796856	261362	cis
ALGA0045283	7	117014666	SNOWBALL_010925_st	GLRX5	15.8822	4.2609e-10	7	116796856	217810	cis
ALGA0045275	7	116996647	SNOWBALL_010925_st	GLRX5	15.8822	4.2609e-10	7	116796856	199791	cis
ASGA0034563	7	77894135	SNOWBALL_010528_st	LOC100523619	15.3945	9.6188e-10	7	77025066	869069	cis
ASGA0034551	7	76997161	SNOWBALL_010528_st	LOC100523619	15.3945	9.6188e-10	7	77025066	-27905	cis
ALGA0042693	7	76970206	SNOWBALL_010528_st	LOC100523619	15.3945	9.6188e-10	7	77025066	-54860	cis
MARC0046428	7	81349384	SNOWBALL_010528_st	LOC100523619	15.283	1.20711e-09	7	77025066	4324318	cis
MARC0070589	7	117285320	SNOWBALL_010925_st	GLRX5	14.9074	2.55646e-09	7	116796856	488464	cis
ASGA0036735	7	117384778	SNOWBALL_010925_st	GLRX5	14.8805	2.68961e-09	7	116796856	587922	cis
DRGA0007954	7	87598051	SNOWBALL_010528_st	LOC100523619	14.8608	2.80372e-09	7	77025066	10572985
INRA0026932	7	84120390	SNOWBALL_010528_st	LOC100523619	14.6965	3.90417e-09	7	77025066	7095324	cis
MARC0018358	7	116075824	SNOWBALL_010925_st	GLRX5	14.2508	9.00508e-09	7	116796856	-721032	cis
ASGA0034555	7	77458216	SNOWBALL_010628_st	LOC100523619	13.4098	4.35263e-08	7	76978453	479763	cis
ASGA0034644	7	81224321	SNOWBALL_010628_st	LOC100523619	13.2096	6.01884e-08	7	76978453	4245868	cis
ASGA0034633	7	80726252	SNOWBALL_010628_st	LOC100523619	13.2096	6.01884e-08	7	76978453	3747799	cis
H3GA0023938	7	79025337	SNOWBALL_010628_st	LOC100523619	13.2096	6.01884e-08	7	76978453	2046884	cis
INRA0026638	7	78321331	SNOWBALL_010628_st	LOC100523619	13.2096	6.01884e-08	7	76978453	1342878	cis
DIAS0004352	7	78214265	SNOWBALL_010628_st	LOC100523619	13.2096	6.01884e-08	7	76978453	1235812	cis
ALGA0042702	7	77439939	SNOWBALL_010628_st	LOC100523619	13.2096	6.01884e-08	7	76978453	461486	cis
MARC0101459	7	76285146	SNOWBALL_010628_st	LOC100523619	13.2096	6.01884e-08	7	76978453	-693307	cis
ASGA0034525	7	75903916	SNOWBALL_010628_st	LOC100523619	13.1901	6.27993e-08	7	76978453	-1074537	cis
M1GA0009495	7	7224678	SNOWBALL_009503_s_st	LOC100517166	12.6775	1.74918e-07	14	105842704
ALGA0038342	7	7273440	SNOWBALL_009503_s_st	LOC100517166	12.6775	1.74918e-07	14	105842704
MARC0046428	7	81349384	SNOWBALL_010628_st	LOC100523619	12.5258	2.31359e-07	7	76978453	4370931	cis
DRGA0007953	7	87662807	SNOWBALL_010528_st	LOC100523619	12.4302	2.71561e-07	7	77025066	10637741
SIRI0000267	7	87516361	SNOWBALL_010528_st	LOC100523619	12.4302	2.71561e-07	7	77025066	10491295
ASGA0034563	7	77894135	SNOWBALL_010628_st	LOC100523619	12.415	2.80086e-07	7	76978453	915682	cis
ASGA0034551	7	76997161	SNOWBALL_010628_st	LOC100523619	12.415	2.80086e-07	7	76978453	18708	cis
ALGA0042693	7	76970206	SNOWBALL_010628_st	LOC100523619	12.415	2.80086e-07	7	76978453	-8247	cis
ALGA0110902	7	118201226	SNOWBALL_010925_st	GLRX5	12.3917	2.92837e-07	7	116796856	1404370	cis
H3GA0019807	7	7816935	SNOWBALL_009503_s_st	LOC100517166	12.389	2.94259e-07	14	105842704
ALGA0045624	7	121046063	SNOWBALL_011169_st	SNORD113	12.1875	4.35128e-07	7	121789341	-743278	cis
ASGA0091420	7	120848238	SNOWBALL_011169_st	SNORD113	12.1875	4.35128e-07	7	121789341	-941103	cis
ASGA0036544	7	116000086	SNOWBALL_010925_st	GLRX5	12.0325	5.86347e-07	7	116796856	-796770	cis
ALGA0115984	7	121751441	SNOWBALL_033068_st	LOC743380	11.8535	8.33037e-07	7	121662261	89180	cis
ALGA0045316	7	117217669	SNOWBALL_010925_st	GLRX5	11.8485	8.40827e-07	7	116796856	420813	cis
MARC0112179	7	65827767	SNOWBALL_010628_st	LOC100523619	11.781	9.54675e-07	7	76978453	-11150686
ALGA0118448	8	2751592	SNOWBALL_011316_st	ACOX3	18.6681	2.5355e-12	8	2755492	-3900	cis
MARC0091311	8	131697623	SNOWBALL_011815_st	KLHL8	17.3031	2.8691e-11	8	131669208	28415	cis
ALGA0109193	8	135629349	SNOWBALL_011815_st	KLHL8	17.0438	4.5086e-11	8	131669208	3960141	cis
ASGA0104052	8	135623216	SNOWBALL_011815_st	KLHL8	17.0438	4.5086e-11	8	131669208	3954008	cis
DRGA0017418	8	135607349	SNOWBALL_011815_st	KLHL8	17.0438	4.5086e-11	8	131669208	3938141	cis
H3GA0054370	8	135604964	SNOWBALL_011815_st	KLHL8	17.0438	4.5086e-11	8	131669208	3935756	cis
ALGA0049463	8	121468606	SNOWBALL_011671_st	METAP1	16.9141	5.8653e-11	8	121293459	175147	cis
MARC0052121	8	794836	SNOWBALL_011251_st	SLBP	16.4966	1.2693e-10	8	803109	-8273	cis
M1GA0012169	8	136182904	SNOWBALL_011815_st	KLHL8	16.3712	1.623e-10	8	131669208	4513696	cis
MARC0059365	8	135751833	SNOWBALL_011815_st	KLHL8	16.3712	1.623e-10	8	131669208	4082625	cis
ALGA0105830	8	135699228	SNOWBALL_011815_st	KLHL8	16.3712	1.623e-10	8	131669208	4030020	cis
MARC0065298	8	135689153	SNOWBALL_011815_st	KLHL8	16.3712	1.623e-10	8	131669208	4019945	cis
ALGA0103736	8	26410	SNOWBALL_011251_st	SLBP	16.0545	3.0513e-10	8	803109	-776699	cis
DIAS0001600	8	131537124	SNOWBALL_011815_st	KLHL8	15.4454	8.8424e-10	8	131669208	-132084	cis
MARC0054950	8	136195462	SNOWBALL_011815_st	KLHL8	15.4185	9.2224e-10	8	131669208	4526254	cis
ALGA0105643	8	135833727	SNOWBALL_011815_st	KLHL8	15.4185	9.2224e-10	8	131669208	4164519	cis
ASGA0039809	8	121443418	SNOWBALL_011671_st	METAP1	15.1789	1.49656e-09	8	121293459	149959	cis
ALGA0049814	8	130278043	SNOWBALL_011815_st	KLHL8	14.6961	3.90417e-09	8	131669208	-1391165	cis
DIAS0001492	8	135804659	SNOWBALL_011815_st	KLHL8	14.4226	6.41714e-09	8	131669208	4135451	cis
ALGA0118463	8	135792302	SNOWBALL_011815_st	KLHL8	14.4226	6.41714e-09	8	131669208	4123094	cis
M1GA0025990	8	135769608	SNOWBALL_011815_st	KLHL8	14.4226	6.41714e-09	8	131669208	4100400	cis
H3GA0025434	8	121378621	SNOWBALL_011671_st	METAP1	14.3459	7.40697e-09	8	121293459	85162	cis
ALGA0116818	8	128774948	SNOWBALL_011815_st	KLHL8	14.2738	8.59084e-09	8	131669208	-2894260	cis
ALGA0046069	8	2203287	SNOWBALL_011251_st	SLBP	14.2231	9.35423e-09	8	803109	1400178	cis
H3GA0024067	8	2174137	SNOWBALL_011251_st	SLBP	14.2231	9.35423e-09	8	803109	1371028	cis
ASGA0037429	8	1940730	SNOWBALL_011251_st	SLBP	14.2231	9.35423e-09	8	803109	1137621	cis
ASGA0104055	8	1903123	SNOWBALL_011251_st	SLBP	14.2231	9.35423e-09	8	803109	1100014	cis
ALGA0100804	8	1624446	SNOWBALL_011251_st	SLBP	14.2231	9.35423e-09	8	803109	821337	cis
ALGA0122458	8	1624256	SNOWBALL_011251_st	SLBP	14.2231	9.35423e-09	8	803109	821147	cis
MARC0092065	8	130131496	SNOWBALL_011815_st	KLHL8	14.2047	9.6772e-09	8	131669208	-1537712	cis
M1GA0025240	8	588621	SNOWBALL_011251_st	SLBP	13.7961	2.09736e-08	8	803109	-214488	cis
M1GA0026212	8	586331	SNOWBALL_011251_st	SLBP	13.7961	2.09736e-08	8	803109	-216778	cis
H3GA0024195	8	5692052	SNOWBALL_011251_st	SLBP	13.707	2.50377e-08	8	803109	4888943	cis
DIAS0002876	8	120821948	SNOWBALL_011671_st	METAP1	13.7037	2.51713e-08	8	121293459	-471511	cis
MARC0049020	8	135791561	SNOWBALL_011815_st	KLHL8	13.6983	2.54326e-08	8	131669208	4122353	cis
CASI0007231	8	132616240	SNOWBALL_011815_st	KLHL8	13.6594	2.75614e-08	8	131669208	947032	cis
ASGA0039940	8	125801577	SNOWBALL_011671_st	METAP1	13.6139	2.97886e-08	8	121293459	4508118	cis
DRGA0008986	8	134933292	SNOWBALL_011815_st	KLHL8	13.4952	3.64894e-08	8	131669208	3264084	cis
ALGA0049410	8	120079354	SNOWBALL_011671_st	METAP1	13.4632	3.91969e-08	8	121293459	-1214105	cis
ASGA0040488	8	136128163	SNOWBALL_011815_st	KLHL8	13.2316	6.01884e-08	8	131669208	4458955	cis
ALGA0109193	8	135629349	SNOWBALL_035816_st	ARHGAP24	13.2309	6.01884e-08	8	132761766	2867583	cis
ASGA0104052	8	135623216	SNOWBALL_035816_st	ARHGAP24	13.2309	6.01884e-08	8	132761766	2861450	cis
DRGA0017418	8	135607349	SNOWBALL_035816_st	ARHGAP24	13.2309	6.01884e-08	8	132761766	2845583	cis
H3GA0054370	8	135604964	SNOWBALL_035816_st	ARHGAP24	13.2309	6.01884e-08	8	132761766	2843198	cis
H3GA0024069	8	2253271	SNOWBALL_011251_st	SLBP	13.1135	7.38627e-08	8	803109	1450162	cis
H3GA0024033	8	2002013	SNOWBALL_011251_st	SLBP	13.1135	7.38627e-08	8	803109	1198904	cis
ASGA0037404	8	1305984	SNOWBALL_011251_st	SLBP	12.8735	1.1721e-07	8	803109	502875	cis
ASGA0104857	8	6397951	SNOWBALL_011251_st	SLBP	12.755	1.49931e-07	8	803109	5594842	cis
ALGA0118448	8	2751592	SNOWBALL_011251_st	SLBP	12.5396	2.26944e-07	8	803109	1948483	cis
ASGA0102346	8	132760091	SNOWBALL_035816_st	ARHGAP24	12.4855	2.51384e-07	8	132761766	-1675	cis
DRGA0008893	8	130360805	SNOWBALL_011815_st	KLHL8	12.3945	2.9137e-07	8	131669208	-1308403	cis
ALGA0109193	8	135629349	SNOWBALL_036360_st		12.2695	3.75773e-07	8	130279830	5349519	cis
ASGA0104052	8	135623216	SNOWBALL_036360_st		12.2695	3.75773e-07	8	130279830	5343386	cis
DRGA0017418	8	135607349	SNOWBALL_036360_st		12.2695	3.75773e-07	8	130279830	5327519	cis
H3GA0054370	8	135604964	SNOWBALL_036360_st		12.2695	3.75773e-07	8	130279830	5325134	cis
M1GA0012169	8	136182904	SNOWBALL_035816_st	ARHGAP24	12.252	3.87303e-07	8	132761766	3421138	cis
MARC0059365	8	135751833	SNOWBALL_035816_st	ARHGAP24	12.252	3.87303e-07	8	132761766	2990067	cis
ALGA0105830	8	135699228	SNOWBALL_035816_st	ARHGAP24	12.252	3.87303e-07	8	132761766	2937462	cis
MARC0065298	8	135689153	SNOWBALL_035816_st	ARHGAP24	12.252	3.87303e-07	8	132761766	2927387	cis
MARC0000668	8	7756514	SNOWBALL_011251_st	SLBP	12.2335	4.02109e-07	8	803109	6953405	cis
ASGA0102531	8	7753344	SNOWBALL_011251_st	SLBP	12.2335	4.02109e-07	8	803109	6950235	cis
MARC0070482	8	7397890	SNOWBALL_011251_st	SLBP	12.2335	4.02109e-07	8	803109	6594781	cis
DRGA0008986	8	134933292	SNOWBALL_035816_st	ARHGAP24	12.2112	4.16637e-07	8	132761766	2171526	cis
ASGA0039928	8	125710622	SNOWBALL_011671_st	METAP1	12.1644	4.56752e-07	8	121293459	4417163	cis
ALGA0049848	8	131166692	SNOWBALL_011815_st	KLHL8	12.0884	5.30428e-07	8	131669208	-502516	cis
ASGA0102346	8	132760091	SNOWBALL_011815_st	KLHL8	12.0638	5.52456e-07	8	131669208	1090883	cis
ALGA0049918	8	131896904	SNOWBALL_011815_st	KLHL8	12.0515	5.65669e-07	8	131669208	227696	cis
ALGA0114256	8	130482383	SNOWBALL_011815_st	KLHL8	12.048	5.6836e-07	8	131669208	-1186825	cis
ALGA0115608	8	130472702	SNOWBALL_011815_st	KLHL8	12.048	5.6836e-07	8	131669208	-1196506	cis
H3GA0025435	8	121400211	SNOWBALL_011671_st	METAP1	11.9784	6.54415e-07	8	121293459	106752	cis
H3GA0024112	8	2370831	SNOWBALL_011251_st	SLBP	11.8504	8.38089e-07	8	803109	1567722	cis
ALGA0049482	8	121646725	SNOWBALL_011671_st	METAP1	11.8251	8.84524e-07	8	121293459	353266	cis
DRGA0009102	9	10756174	SNOWBALL_037185_st	MOGAT2	26.3114	2.702e-18	9	9997614	758560	cis
DIAS0002446	9	9789682	SNOWBALL_037185_st	MOGAT2	24.612	4.5084e-17	9	9997614	-207932	cis
ASGA0041463	9	9724924	SNOWBALL_037185_st	MOGAT2	24.612	4.5084e-17	9	9997614	-272690	cis
MARC0011893	9	10567197	SNOWBALL_037185_st	MOGAT2	23.6545	2.2783e-16	9	9997614	569583	cis
MARC0041143	9	9667832	SNOWBALL_037185_st	MOGAT2	21.4658	1.5782e-14	9	9997614	-329782	cis
ALGA0109756	9	10535765	SNOWBALL_037185_st	MOGAT2	21.2194	2.3327e-14	9	9997614	538151	cis
MARC0037550	9	9146135	SNOWBALL_046756_st		20.7504	5.7845e-14	9	9307650	-161515	cis
H3GA0052420	9	7168302	SNOWBALL_025882_st	CLPB	20.5179	9.3307e-14	9	6836367	331935	cis
ASGA0093058	9	10600264	SNOWBALL_037185_st	MOGAT2	20.1005	1.9094e-13	9	9997614	602650	cis
ALGA0103116	9	10599307	SNOWBALL_037185_st	MOGAT2	20.1005	1.9094e-13	9	9997614	601693	cis
ALGA0117631	9	11451584	SNOWBALL_037185_st	MOGAT2	19.982	2.3078e-13	9	9997614	1453970	cis
ALGA0051375	9	11402613	SNOWBALL_037185_st	MOGAT2	19.982	2.3078e-13	9	9997614	1404999	cis
ASGA0090913	9	9242832	SNOWBALL_046756_st		19.945	2.4092e-13	9	9307650	-64818	cis
ALGA0051088	9	8406365	SNOWBALL_046756_st		19.9299	2.4092e-13	9	9307650	-901285	cis
ASGA0093058	9	10600264	SNOWBALL_031373_st		18.9386	1.5549e-12	9	10571448	28816	cis
ALGA0103116	9	10599307	SNOWBALL_031373_st		18.9386	1.5549e-12	9	10571448	27859	cis
M1GA0012565	9	7868788	SNOWBALL_046756_st		18.9193	1.587e-12	9	9307650	-1438862	cis
ASGA0041428	9	9544332	SNOWBALL_046756_st		18.7901	2.0396e-12	9	9307650	236682	cis
ALGA0051157	9	9479994	SNOWBALL_046756_st		18.7901	2.0396e-12	9	9307650	172344	cis
H3GA0056209	9	9199267	SNOWBALL_046756_st		18.752	2.1774e-12	9	9307650	-108383	cis
ALGA0107069	9	6788576	SNOWBALL_021854_s_st	DCAF16	18.3674	4.568e-12	9	6836367	-47791	cis
H3GA0026371	9	9566633	SNOWBALL_046756_st		18.245	5.9416e-12	9	9307650	258983	cis
ALGA0107069	9	6788576	SNOWBALL_025882_st	CLPB	17.8833	9.7237e-12	9	6836367	-47791	cis
MARC0037550	9	9146135	SNOWBALL_034251_st	RNF169	17.8825	9.7237e-12	9	9172277	-26142	cis
MARC0011893	9	10567197	SNOWBALL_031373_st		17.6014	1.7767e-11	9	10571448	-4251	cis
MARC0014751	9	12042573	SNOWBALL_037185_st	MOGAT2	17.4862	2.2587e-11	9	9997614	2044959	cis
ALGA0051565	9	13203774	SNOWBALL_037185_st	MOGAT2	17.454	2.2871e-11	9	9997614	3206160	cis
ASGA0041324	9	8362091	SNOWBALL_046756_st		17.4025	2.3556e-11	9	9307650	-945559	cis
H3GA0052420	9	7168302	SNOWBALL_021854_s_st	DCAF16	17.3795	2.4574e-11	9	6836367	331935	cis
H3GA0026371	9	9566633	SNOWBALL_034251_st	RNF169	17.3477	2.6166e-11	9	9172277	394356	cis
ASGA0090913	9	9242832	SNOWBALL_034251_st	RNF169	17.2342	3.3277e-11	9	9172277	70555	cis
ALGA0119387	9	6790465	SNOWBALL_037185_st	MOGAT2	17.1282	3.9999e-11	9	9997614	-3207149	cis
ASGA0041428	9	9544332	SNOWBALL_034251_st	RNF169	17.0337	4.5328e-11	9	9172277	372055	cis
ALGA0051157	9	9479994	SNOWBALL_034251_st	RNF169	17.0337	4.5328e-11	9	9172277	307717	cis
H3GA0026370	9	8908702	SNOWBALL_037185_st	MOGAT2	17.0061	4.7876e-11	9	9997614	-1088912	cis
ASGA0102156	9	6970620	SNOWBALL_025882_st	CLPB	16.88	6.2361e-11	9	6836367	134253	cis
ASGA0102156	9	6970620	SNOWBALL_021854_s_st	DCAF16	16.8366	6.6648e-11	9	6836367	134253	cis
ALGA0119387	9	6790465	SNOWBALL_025882_st	CLPB	16.6878	8.6862e-11	9	6836367	-45902	cis
ASGA0041360	9	8846090	SNOWBALL_046756_st		16.2967	1.8759e-10	9	9307650	-461560	cis
ALGA0117631	9	11451584	SNOWBALL_046756_st		16.2421	2.0992e-10	9	9307650	2143934	cis
ALGA0051375	9	11402613	SNOWBALL_046756_st		16.2421	2.0992e-10	9	9307650	2094963	cis
ASGA0041324	9	8362091	SNOWBALL_037185_st	MOGAT2	16.2296	2.1461e-10	9	9997614	-1635523	cis
ALGA0050902	9	6077387	SNOWBALL_037185_st	MOGAT2	16.2146	2.2073e-10	9	9997614	-3920227	cis
ASGA0041769	9	13122947	SNOWBALL_037185_st	MOGAT2	16.1663	2.4352e-10	9	9997614	3125333	cis
MARC0011893	9	10567197	SNOWBALL_046037_st		16.1329	2.6125e-10	9	10008898	558299	cis
ALGA0051583	9	13170386	SNOWBALL_037185_st	MOGAT2	16.0774	2.9498e-10	9	9997614	3172772	cis
DRGA0009102	9	10756174	SNOWBALL_046037_st		15.8473	4.5472e-10	9	10008898	747276	cis
MARC0041143	9	9667832	SNOWBALL_031373_st		15.7546	5.5341e-10	9	10571448	-903616	cis
H3GA0026370	9	8908702	SNOWBALL_031373_st		15.7363	5.7075e-10	9	10571448	-1662746	cis
ASGA0041360	9	8846090	SNOWBALL_037185_st	MOGAT2	15.5376	7.5004e-10	9	9997614	-1151524	cis
ALGA0109134	9	13708782	SNOWBALL_037185_st	MOGAT2	15.4327	9.0039e-10	9	9997614	3711168	cis
DIAS0002446	9	9789682	SNOWBALL_046037_st		15.2417	1.30569e-09	9	10008898	-219216	cis
ASGA0041463	9	9724924	SNOWBALL_046037_st		15.2417	1.30569e-09	9	10008898	-283974	cis
ALGA0122079	9	6484548	SNOWBALL_037185_st	MOGAT2	15.188	1.47135e-09	9	9997614	-3513066	cis
H3GA0026467	9	10418989	SNOWBALL_037185_st	MOGAT2	15.0295	2.06877e-09	9	9997614	421375	cis
H3GA0056209	9	9199267	SNOWBALL_034251_st	RNF169	14.9605	2.3866e-09	9	9172277	26990	cis
ALGA0051088	9	8406365	SNOWBALL_034251_st	RNF169	14.8256	3.01863e-09	9	9172277	-765912	cis
ALGA0051565	9	13203774	SNOWBALL_046756_st		14.6971	3.90417e-09	9	9307650	3896124	cis
ALGA0119387	9	6790465	SNOWBALL_031063_st	P4HA3	14.6645	4.13237e-09	9	8637987	-1847522	cis
DIAS0002446	9	9789682	SNOWBALL_046756_st		14.6165	4.5224e-09	9	9307650	482032	cis
ASGA0041463	9	9724924	SNOWBALL_046756_st		14.6165	4.5224e-09	9	9307650	417274	cis
ALGA0051124	9	9022496	SNOWBALL_037185_st	MOGAT2	14.5878	4.78276e-09	9	9997614	-975118	cis
M1GA0012565	9	7868788	SNOWBALL_034251_st	RNF169	14.4923	5.69174e-09	9	9172277	-1303489	cis
M1GA0025592	9	6477398	SNOWBALL_037185_st	MOGAT2	14.4584	6.13528e-09	9	9997614	-3520216	cis
ASGA0041280	9	7955920	SNOWBALL_046756_st		14.3369	7.53976e-09	9	9307650	-1351730	cis
ALGA0119387	9	6790465	SNOWBALL_021854_s_st	DCAF16	14.2988	8.13406e-09	9	6836367	-45902	cis
H3GA0026345	9	8891650	SNOWBALL_046756_st		14.2209	9.37632e-09	9	9307650	-416000	cis
DIAS0004614	9	8161605	SNOWBALL_025882_st	CLPB	14.2014	9.72378e-09	9	6836367	1325238	cis
ALGA0050929	9	6225298	SNOWBALL_037185_st	MOGAT2	14.1524	1.0677e-08	9	9997614	-3772316	cis
H3GA0026222	9	6179349	SNOWBALL_037185_st	MOGAT2	14.1524	1.0677e-08	9	9997614	-3818265	cis
ALGA0051021	9	8089686	SNOWBALL_046756_st		14.129	1.10849e-08	9	9307650	-1217964	cis
ALGA0051489	9	12707491	SNOWBALL_037185_st	MOGAT2	14.0758	1.23641e-08	9	9997614	2709877	cis
MARC0055623	9	6150184	SNOWBALL_037185_st	MOGAT2	13.9317	1.61252e-08	9	9997614	-3847430	cis
CASI0010079	9	6511987	SNOWBALL_037185_st	MOGAT2	13.8106	2.04307e-08	9	9997614	-3485627	cis
ALGA0119387	9	6790465	SNOWBALL_031373_st		13.7602	2.24657e-08	9	10571448	-3780983	cis
M1GA0012522	9	6318989	SNOWBALL_037185_st	MOGAT2	13.6528	2.76697e-08	9	9997614	-3678625	cis
DIAS0004614	9	8161605	SNOWBALL_021854_s_st	DCAF16	13.6037	3.02955e-08	9	6836367	1325238	cis
ALGA0117631	9	11451584	SNOWBALL_046037_st		13.5644	3.26622e-08	9	10008898	1442686	cis
ALGA0051375	9	11402613	SNOWBALL_046037_st		13.5644	3.26622e-08	9	10008898	1393715	cis
ALGA0051021	9	8089686	SNOWBALL_037185_st	MOGAT2	13.5605	3.28888e-08	9	9997614	-1907928	cis
H3GA0026371	9	9566633	SNOWBALL_037185_st	MOGAT2	13.4575	3.96343e-08	9	9997614	-430981	cis
DIAS0002446	9	9789682	SNOWBALL_031373_st		13.4495	4.01235e-08	9	10571448	-781766	cis
ASGA0041463	9	9724924	SNOWBALL_031373_st		13.4495	4.01235e-08	9	10571448	-846524	cis
ASGA0041280	9	7955920	SNOWBALL_037185_st	MOGAT2	13.2476	5.98004e-08	9	9997614	-2041694	cis
ASGA0093058	9	10600264	SNOWBALL_046037_st		13.2446	5.98004e-08	9	10008898	591366	cis
ALGA0103116	9	10599307	SNOWBALL_046037_st		13.2446	5.98004e-08	9	10008898	590409	cis
ASGA0041016	9	4377888	SNOWBALL_037185_st	MOGAT2	13.2376	5.98658e-08	9	9997614	-5619726	cis
MARC0017005	9	4223598	SNOWBALL_037185_st	MOGAT2	13.2376	5.98658e-08	9	9997614	-5774016	cis
MARC0055623	9	6150184	SNOWBALL_046756_st		13.1786	6.43629e-08	9	9307650	-3157466	cis
ASGA0041169	9	5732525	SNOWBALL_021854_s_st	DCAF16	13.1098	7.38627e-08	9	6836367	-1103842	cis
ASGA0083033	9	5723057	SNOWBALL_021854_s_st	DCAF16	13.1098	7.38627e-08	9	6836367	-1113310	cis
ASGA0106299	9	5717798	SNOWBALL_021854_s_st	DCAF16	13.1098	7.38627e-08	9	6836367	-1118569	cis
ALGA0116399	9	5668784	SNOWBALL_021854_s_st	DCAF16	13.1098	7.38627e-08	9	6836367	-1167583	cis
ALGA0051153	9	9500203	SNOWBALL_046756_st		13.1066	7.42776e-08	9	9307650	192553	cis
ASGA0041146	9	5738252	SNOWBALL_037185_st	MOGAT2	13.0922	7.62639e-08	9	9997614	-4259362	cis
ALGA0119045	9	13715272	SNOWBALL_037185_st	MOGAT2	13.0607	8.13041e-08	9	9997614	3717658	cis
MARC0041143	9	9667832	SNOWBALL_046037_st		13.0262	8.69924e-08	9	10008898	-341066	cis
ASGA0041428	9	9544332	SNOWBALL_037185_st	MOGAT2	13.0166	8.85012e-08	9	9997614	-453282	cis
ALGA0051157	9	9479994	SNOWBALL_037185_st	MOGAT2	13.0166	8.85012e-08	9	9997614	-517620	cis
ALGA0118715	9	14764984	SNOWBALL_037185_st	MOGAT2	12.9479	1.01633e-07	9	9997614	4767370	cis
ALGA0109756	9	10535765	SNOWBALL_031373_st		12.9404	1.0323e-07	9	10571448	-35683	cis
ASGA0041169	9	5732525	SNOWBALL_037185_st	MOGAT2	12.9018	1.1175e-07	9	9997614	-4265089	cis
ASGA0083033	9	5723057	SNOWBALL_037185_st	MOGAT2	12.9018	1.1175e-07	9	9997614	-4274557	cis
ASGA0106299	9	5717798	SNOWBALL_037185_st	MOGAT2	12.9018	1.1175e-07	9	9997614	-4279816	cis
ALGA0116399	9	5668784	SNOWBALL_037185_st	MOGAT2	12.9018	1.1175e-07	9	9997614	-4328830	cis
MARC0037550	9	9146135	SNOWBALL_037185_st	MOGAT2	12.8783	1.16102e-07	9	9997614	-851479	cis
ASGA0041488	9	9902105	SNOWBALL_037185_st	MOGAT2	12.6951	1.69496e-07	9	9997614	-95509	cis
ASGA0041401	9	9589082	SNOWBALL_037185_st	MOGAT2	12.6625	1.7942e-07	9	9997614	-408532	cis
ASGA0040873	9	3350578	SNOWBALL_025882_st	CLPB	12.6213	1.93927e-07	9	6836367	-3485789	cis
ALGA0107829	9	135155742	SNOWBALL_013206_st	ABCA13	12.6198	1.93927e-07	13	190922635
ASGA0095575	9	135134653	SNOWBALL_013206_st	ABCA13	12.6198	1.93927e-07	13	190922635
ASGA0104743	9	135153154	SNOWBALL_013206_st	ABCA13	12.6198	1.93927e-07	13	190922635
MARC0099012	9	135158923	SNOWBALL_013206_st	ABCA13	12.6198	1.93927e-07	13	190922635
ALGA0109756	9	10535765	SNOWBALL_046037_st		12.5844	2.07693e-07	9	10008898	526867	cis
ASGA0102944	9	7627025	SNOWBALL_046756_st		12.5778	2.10556e-07	9	9307650	-1680625	cis
ALGA0051750	9	18387059	SNOWBALL_037185_st	MOGAT2	12.4797	2.54378e-07	9	9997614	8389445	cis
ASGA0097296	9	9391747	SNOWBALL_046756_st		12.3258	3.37749e-07	9	9307650	84097	cis
ALGA0051190	9	9691263	SNOWBALL_037185_st	MOGAT2	12.3251	3.37841e-07	9	9997614	-306351	cis
ALGA0051489	9	12707491	SNOWBALL_031373_st		12.3244	3.37928e-07	9	10571448	2136043	cis
H3GA0026333	9	8757901	SNOWBALL_037185_st	MOGAT2	12.3062	3.50535e-07	9	9997614	-1239713	cis
ASGA0090913	9	9242832	SNOWBALL_037185_st	MOGAT2	12.3058	3.50535e-07	9	9997614	-754782	cis
H3GA0026345	9	8891650	SNOWBALL_034251_st	RNF169	12.2853	3.66537e-07	9	9172277	-280627	cis
H3GA0026399	9	9532401	SNOWBALL_037185_st	MOGAT2	12.2628	3.8065e-07	9	9997614	-465213	cis
M1GA0012565	9	7868788	SNOWBALL_037185_st	MOGAT2	12.2326	4.0248e-07	9	9997614	-2128826	cis
ALGA0051253	9	10434301	SNOWBALL_037185_st	MOGAT2	12.214	4.156e-07	9	9997614	436687	cis
ASGA0041513	9	10403659	SNOWBALL_037185_st	MOGAT2	12.214	4.156e-07	9	9997614	406045	cis
ALGA0051004	9	7823740	SNOWBALL_025882_st	CLPB	12.2007	4.25737e-07	9	6836367	987373	cis
DRGA0009102	9	10756174	SNOWBALL_031373_st		12.1779	4.4383e-07	9	10571448	184726	cis
ALGA0051565	9	13203774	SNOWBALL_046037_st		12.1441	4.76827e-07	9	10008898	3194876	cis
M1GA0012522	9	6318989	SNOWBALL_046756_st		12.1416	4.79011e-07	9	9307650	-2988661	cis
M1GA0012669	9	9842722	SNOWBALL_046756_st		12.1267	4.92855e-07	9	9307650	535072	cis
ALGA0051220	9	9831111	SNOWBALL_046756_st		12.1267	4.92855e-07	9	9307650	523461	cis
ASGA0090637	9	2468666	SNOWBALL_025882_st	CLPB	12.1184	4.99292e-07	9	6836367	-4367701	cis
ALGA0051021	9	8089686	SNOWBALL_034251_st	RNF169	12.1173	5e-07	9	9172277	-1082591	cis
ASGA0099882	9	5428732	SNOWBALL_037185_st	MOGAT2	12.1157	5.01235e-07	9	9997614	-4568882	cis
MARC0041143	9	9667832	SNOWBALL_046756_st		12.0864	5.30428e-07	9	9307650	360182	cis
M1GA0012669	9	9842722	SNOWBALL_037185_st	MOGAT2	12.0726	5.42194e-07	9	9997614	-154892	cis
ALGA0051220	9	9831111	SNOWBALL_037185_st	MOGAT2	12.0726	5.42194e-07	9	9997614	-166503	cis
ALGA0051036	9	8143111	SNOWBALL_046756_st		12.0446	5.7086e-07	9	9307650	-1164539	cis
H3GA0026456	9	9898354	SNOWBALL_046756_st		12.0108	6.13552e-07	9	9307650	590704	cis
M1GA0012671	9	9862006	SNOWBALL_046756_st		12.0108	6.13552e-07	9	9307650	554356	cis
ALGA0051253	9	10434301	SNOWBALL_046756_st		11.9682	6.68414e-07	9	9307650	1126651	cis
ASGA0041513	9	10403659	SNOWBALL_046756_st		11.9682	6.68414e-07	9	9307650	1096009	cis
ALGA0051088	9	8406365	SNOWBALL_037185_st	MOGAT2	11.9666	6.70036e-07	9	9997614	-1591249	cis
ASGA0094021	9	2508449	SNOWBALL_025882_st	CLPB	11.9616	6.72556e-07	9	6836367	-4327918	cis
ALGA0111274	9	2471376	SNOWBALL_025882_st	CLPB	11.9616	6.72556e-07	9	6836367	-4364991	cis
H3GA0025969	9	2190229	SNOWBALL_025882_st	CLPB	11.9616	6.72556e-07	9	6836367	-4646138	cis
ALGA0104138	9	5702087	SNOWBALL_021854_s_st	DCAF16	11.9118	7.46922e-07	9	6836367	-1134280	cis
MARC0052884	9	5546165	SNOWBALL_021854_s_st	DCAF16	11.9118	7.46922e-07	9	6836367	-1290202	cis
ASGA0040859	9	3330062	SNOWBALL_025882_st	CLPB	11.8851	7.91596e-07	9	6836367	-3506305	cis
ASGA0040859	9	3330062	SNOWBALL_021854_s_st	DCAF16	11.8749	8.05039e-07	9	6836367	-3506305	cis
ASGA0041237	9	6610426	SNOWBALL_037185_st	MOGAT2	11.8672	8.17757e-07	9	9997614	-3387188	cis
ASGA0090985	9	9357974	SNOWBALL_037185_st	MOGAT2	11.8572	8.28368e-07	9	9997614	-639640	cis
ASGA0090661	9	9326959	SNOWBALL_037185_st	MOGAT2	11.8572	8.28368e-07	9	9997614	-670655	cis
ALGA0117068	9	9319819	SNOWBALL_037185_st	MOGAT2	11.8572	8.28368e-07	9	9997614	-677795	cis
ALGA0107281	9	9311222	SNOWBALL_037185_st	MOGAT2	11.8572	8.28368e-07	9	9997614	-686392	cis
ALGA0051253	9	10434301	SNOWBALL_034251_st	RNF169	11.8569	8.28368e-07	9	9172277	1262024	cis
ASGA0041513	9	10403659	SNOWBALL_034251_st	RNF169	11.8569	8.28368e-07	9	9172277	1231382	cis
H3GA0026456	9	9898354	SNOWBALL_037185_st	MOGAT2	11.8077	9.12102e-07	9	9997614	-99260	cis
M1GA0012671	9	9862006	SNOWBALL_037185_st	MOGAT2	11.8077	9.12102e-07	9	9997614	-135608	cis
ALGA0122079	9	6484548	SNOWBALL_046037_st		11.7973	9.29208e-07	9	10008898	-3524350	cis
ASGA0041416	9	9465639	SNOWBALL_037185_st	MOGAT2	11.7802	9.54675e-07	9	9997614	-531975	cis
ASGA0041169	9	5732525	SNOWBALL_046756_st		11.7591	9.78624e-07	9	9307650	-3575125	cis
ASGA0083033	9	5723057	SNOWBALL_046756_st		11.7591	9.78624e-07	9	9307650	-3584593	cis
ASGA0106299	9	5717798	SNOWBALL_046756_st		11.7591	9.78624e-07	9	9307650	-3589852	cis
ALGA0116399	9	5668784	SNOWBALL_046756_st		11.7591	9.78624e-07	9	9307650	-3638866	cis
ASGA0105325	10	59563627	SNOWBALL_042914_st	DHTKD1	14.6999	3.90417e-09	10	59822258	-258631	cis
M1GA0014460	10	67058548	SNOWBALL_021676_s_st	PFKP	14.5381	5.17089e-09	10	67022652	35896	cis
M1GA0014251	10	59390548	SNOWBALL_042914_st	DHTKD1	14.304	8.06101e-09	10	59822258	-431710	cis
M1GA0014271	10	60386093	SNOWBALL_042914_st	DHTKD1	14.2195	9.37923e-09	10	59822258	563835	cis
MARC0090804	10	68176989	SNOWBALL_021676_s_st	PFKP	13.6167	2.96681e-08	10	67022652	1154337	cis
ALGA0122968	10	59466268	SNOWBALL_042914_st	DHTKD1	13.6045	3.02955e-08	10	59822258	-355990	cis
H3GA0030590	10	60479771	SNOWBALL_042914_st	DHTKD1	13.0826	7.76935e-08	10	59822258	657513	cis
M1GA0014302	10	60916014	SNOWBALL_042914_st	DHTKD1	13.0554	8.21667e-08	10	59822258	1093756	cis
ALGA0113323	10	59550887	SNOWBALL_042914_st	DHTKD1	12.745	1.52473e-07	10	59822258	-271371	cis
ALGA0123162	10	59550735	SNOWBALL_042914_st	DHTKD1	12.745	1.52473e-07	10	59822258	-271523	cis
MARC0099825	10	66137638	SNOWBALL_021676_s_st	PFKP	12.6483	1.83753e-07	10	67022652	-885014	cis
ALGA0060032	10	66087960	SNOWBALL_021676_s_st	PFKP	12.6483	1.83753e-07	10	67022652	-934692	cis
DRGA0010693	10	66015621	SNOWBALL_021676_s_st	PFKP	12.6483	1.83753e-07	10	67022652	-1007031	cis
MARC0027023	10	67411200	SNOWBALL_021676_s_st	PFKP	12.6336	1.89797e-07	10	67022652	388548	cis
ALGA0104885	10	69100005	SNOWBALL_021676_s_st	PFKP	12.601	2.00757e-07	10	67022652	2077353	cis
MARC0003113	10	68734015	SNOWBALL_021676_s_st	PFKP	12.601	2.00757e-07	10	67022652	1711363	cis
ASGA0047319	10	28623864	SNOWBALL_013403_st	DCTN3	12.4629	2.62592e-07	10	32186930	-3563066	cis
ALGA0121940	10	67437643	SNOWBALL_021676_s_st	PFKP	12.41	2.82576e-07	10	67022652	414991	cis
H3GA0030777	10	66260709	SNOWBALL_021676_s_st	PFKP	12.366	3.09482e-07	10	67022652	-761943	cis
ASGA0090211	10	59705758	SNOWBALL_042914_st	DHTKD1	12.2113	4.16637e-07	10	59822258	-116500	cis
MARC0114832	10	60017256	SNOWBALL_042914_st	DHTKD1	12.0977	5.20637e-07	10	59822258	194998	cis
M1GA0014289	10	60510799	SNOWBALL_042914_st	DHTKD1	12.0529	5.64578e-07	10	59822258	688541	cis
MARC0008101	10	68064150	SNOWBALL_021676_s_st	PFKP	12.0147	6.10138e-07	10	67022652	1041498	cis
MARC0015925	10	61213603	SNOWBALL_042914_st	DHTKD1	11.9877	6.41259e-07	10	59822258	1391345	cis
ALGA0119309	10	61192251	SNOWBALL_042914_st	DHTKD1	11.9877	6.41259e-07	10	59822258	1369993	cis
H3GA0053716	10	68152191	SNOWBALL_021676_s_st	PFKP	11.8336	8.6935e-07	10	67022652	1129539	cis
MARC0007229	10	66787392	SNOWBALL_021676_s_st	PFKP	11.7375	1.02022e-06	10	67022652	-235260	cis
DIAS0001625	11	280218	SNOWBALL_031621_st	RNF17	18.6401	2.5355e-12	11	271384	8834	cis
DIAS0001626	11	280150	SNOWBALL_031621_st	RNF17	18.6401	2.5355e-12	11	271384	8766	cis
ALGA0110973	11	252429	SNOWBALL_031621_st	RNF17	18.6401	2.5355e-12	11	271384	-18955	cis
MARC0012039	11	214987	SNOWBALL_031621_st	RNF17	18.6401	2.5355e-12	11	271384	-56397	cis
H3GA0030898	11	2229916	SNOWBALL_013714_st	SGCG	13.8345	1.96207e-08	11	2349624	-119708	cis
MARC0067100	12	58545823	SNOWBALL_029081_st	cetn4	21.3974	1.7054e-14	12	58569097	-23274	cis
ASGA0101646	12	60019154	SNOWBALL_029081_st	cetn4	20.431	1.0474e-13	12	58569097	1450057	cis
M1GA0017151	12	57653385	SNOWBALL_029081_st	cetn4	20.422	1.0474e-13	12	58569097	-915712	cis
MARC0002558	12	59945196	SNOWBALL_029081_st	cetn4	20.1465	1.8809e-13	12	58569097	1376099	cis
ALGA0107339	12	61378188	SNOWBALL_029081_st	cetn4	19.3841	6.7453e-13	12	58569097	2809091	cis
H3GA0035092	12	60950937	SNOWBALL_029081_st	cetn4	19.3841	6.7453e-13	12	58569097	2381840	cis
ASGA0055477	12	60925941	SNOWBALL_029081_st	cetn4	19.3841	6.7453e-13	12	58569097	2356844	cis
ALGA0108429	12	60389248	SNOWBALL_029081_st	cetn4	19.3701	6.7453e-13	12	58569097	1820151	cis
ALGA0104971	12	60382491	SNOWBALL_029081_st	cetn4	19.3701	6.7453e-13	12	58569097	1813394	cis
ASGA0102924	12	60304479	SNOWBALL_029081_st	cetn4	19.195	9.814e-13	12	58569097	1735382	cis
ASGA0082202	12	60156636	SNOWBALL_029081_st	cetn4	18.1139	7.2792e-12	12	58569097	1587539	cis
ALGA0111518	12	60152691	SNOWBALL_029081_st	cetn4	18.1139	7.2792e-12	12	58569097	1583594	cis
SIRI0001034	12	15439139	SNOWBALL_045635_st	DCAF7	18.0654	7.2792e-12	12	15321898	117241	cis
MARC0006983	12	15333347	SNOWBALL_045635_st	DCAF7	18.0654	7.2792e-12	12	15321898	11449	cis
MARC0013841	12	15202383	SNOWBALL_045635_st	DCAF7	18.0654	7.2792e-12	12	15321898	-119515	cis
MARC0114829	12	15089611	SNOWBALL_045635_st	DCAF7	18.0654	7.2792e-12	12	15321898	-232287	cis
ALGA0116597	12	60393860	SNOWBALL_029081_st	cetn4	17.7905	1.1646e-11	12	58569097	1824763	cis
ASGA0094207	12	60177851	SNOWBALL_029081_st	cetn4	17.7905	1.1646e-11	12	58569097	1608754	cis
DRGA0017431	12	57258584	SNOWBALL_029081_st	cetn4	17.5729	1.8731e-11	12	58569097	-1310513	cis
ASGA0093543	12	57886844	SNOWBALL_029081_st	cetn4	17.4624	2.2871e-11	12	58569097	-682253	cis
M1GA0026329	12	57885890	SNOWBALL_029081_st	cetn4	17.4624	2.2871e-11	12	58569097	-683207	cis
ASGA0103858	12	57885266	SNOWBALL_029081_st	cetn4	17.4624	2.2871e-11	12	58569097	-683831	cis
ALGA0067317	12	60999658	SNOWBALL_029081_st	cetn4	17.4201	2.2871e-11	12	58569097	2430561	cis
MARC0114025	12	60963452	SNOWBALL_029081_st	cetn4	17.4201	2.2871e-11	12	58569097	2394355	cis
ALGA0067326	12	60860054	SNOWBALL_029081_st	cetn4	17.4201	2.2871e-11	12	58569097	2290957	cis
H3GA0056081	12	60626553	SNOWBALL_029081_st	cetn4	17.4201	2.2871e-11	12	58569097	2057456	cis
M1GA0026412	12	60624927	SNOWBALL_029081_st	cetn4	17.4201	2.2871e-11	12	58569097	2055830	cis
DIAS0002694	12	14601418	SNOWBALL_045635_st	DCAF7	17.0842	4.302e-11	12	15321898	-720480	cis
ALGA0107339	12	61378188	SNOWBALL_014770_st	PEMT	16.8495	6.5237e-11	12	60919048	459140	cis
H3GA0035092	12	60950937	SNOWBALL_014770_st	PEMT	16.8495	6.5237e-11	12	60919048	31889	cis
ASGA0055477	12	60925941	SNOWBALL_014770_st	PEMT	16.8495	6.5237e-11	12	60919048	6893	cis
ALGA0102451	12	57132649	SNOWBALL_029081_st	cetn4	16.7038	8.6862e-11	12	58569097	-1436448	cis
ALGA0108429	12	60389248	SNOWBALL_023295_s_st	SLC5A10	16.4667	1.3403e-10	12	60322216	67032	cis
ALGA0104971	12	60382491	SNOWBALL_023295_s_st	SLC5A10	16.4667	1.3403e-10	12	60322216	60275	cis
ASGA0100005	12	61499502	SNOWBALL_029081_st	cetn4	16.3085	1.8381e-10	12	58569097	2930405	cis
M1GA0017119	12	57630642	SNOWBALL_029081_st	cetn4	16.202	2.2573e-10	12	58569097	-938455	cis
MARC0005536	12	59868347	SNOWBALL_029081_st	cetn4	16.059	3.0392e-10	12	58569097	1299250	cis
ASGA0102924	12	60304479	SNOWBALL_023295_s_st	SLC5A10	15.8806	4.2609e-10	12	60322216	-17737	cis
ALGA0124050	12	60396908	SNOWBALL_029081_st	cetn4	15.2738	1.22765e-09	12	58569097	1827811	cis
M1GA0017170	12	57764221	SNOWBALL_029081_st	cetn4	15.0103	2.15183e-09	12	58569097	-804876	cis
ALGA0123042	12	58701316	SNOWBALL_029081_st	cetn4	14.8117	3.10513e-09	12	58569097	132219	cis
MARC0002558	12	59945196	SNOWBALL_023295_s_st	SLC5A10	14.7585	3.45943e-09	12	60322216	-377020	cis
H3GA0034572	12	45808303	SNOWBALL_015098_st	LOC100517779	14.6622	4.14015e-09	12	49544090	-3735787	cis
ASGA0100005	12	61499502	SNOWBALL_014770_st	PEMT	14.6575	4.17149e-09	12	60919048	580454	cis
ASGA0082202	12	60156636	SNOWBALL_023295_s_st	SLC5A10	14.636	4.35326e-09	12	60322216	-165580	cis
ALGA0111518	12	60152691	SNOWBALL_023295_s_st	SLC5A10	14.636	4.35326e-09	12	60322216	-169525	cis
ALGA0113916	12	60395874	SNOWBALL_029081_st	cetn4	14.5368	5.17089e-09	12	58569097	1826777	cis
MARC0010590	12	24880436	SNOWBALL_000155_st	SGCA	14.3844	6.94286e-09	12	26360593	-1480157	cis
M1GA0017151	12	57653385	SNOWBALL_014770_st	PEMT	14.0995	1.17394e-08	12	60919048	-3265663	cis
M1GA0017119	12	57630642	SNOWBALL_014770_st	PEMT	13.9273	1.61987e-08	12	60919048	-3288406	cis
H3GA0032912	12	379032	SNOWBALL_021875_s_st	FOXK2	13.5091	3.60659e-08	12	560848	-181816	cis
M1GA0015685	12	353287	SNOWBALL_021875_s_st	FOXK2	13.5091	3.60659e-08	12	560848	-207561	cis
ASGA0085650	12	324005	SNOWBALL_021875_s_st	FOXK2	13.5091	3.60659e-08	12	560848	-236843	cis
ASGA0093670	12	304548	SNOWBALL_021875_s_st	FOXK2	13.5091	3.60659e-08	12	560848	-256300	cis
ASGA0052440	12	301084	SNOWBALL_021875_s_st	FOXK2	13.5091	3.60659e-08	12	560848	-259764	cis
H3GA0032918	12	278539	SNOWBALL_021875_s_st	FOXK2	13.5091	3.60659e-08	12	560848	-282309	cis
MARC0091258	12	275082	SNOWBALL_021875_s_st	FOXK2	13.5091	3.60659e-08	12	560848	-285766	cis
ALGA0065904	12	31154425	SNOWBALL_000155_st	SGCA	13.5066	3.60659e-08	12	26360593	4793832	cis
DRGA0011696	12	30793551	SNOWBALL_000155_st	SGCA	13.5066	3.60659e-08	12	26360593	4432958	cis
ASGA0053963	12	30687065	SNOWBALL_000155_st	SGCA	13.5066	3.60659e-08	12	26360593	4326472	cis
MARC0083256	12	29769079	SNOWBALL_000155_st	SGCA	13.5066	3.60659e-08	12	26360593	3408486	cis
ALGA0112624	12	27154233	SNOWBALL_000155_st	SGCA	13.5066	3.60659e-08	12	26360593	793640	cis
MARC0005536	12	59868347	SNOWBALL_023295_s_st	SLC5A10	13.3453	4.9105e-08	12	60322216	-453869	cis
ALGA0114806	12	46640284	SNOWBALL_015098_st	LOC100517779	13.2767	5.62865e-08	12	49544090	-2903806	cis
ALGA0107813	12	60239436	SNOWBALL_029081_st	cetn4	13.2386	5.98658e-08	12	58569097	1670339	cis
ALGA0102886	12	57060501	SNOWBALL_029081_st	cetn4	13.0617	8.12629e-08	12	58569097	-1508596	cis
H3GA0053386	12	26216814	SNOWBALL_000155_st	SGCA	12.8994	1.12197e-07	12	26360593	-143779	cis
ASGA0106287	12	28371697	SNOWBALL_000155_st	SGCA	12.8189	1.31251e-07	12	26360593	2011104	cis
ALGA0124050	12	60396908	SNOWBALL_023295_s_st	SLC5A10	12.7506	1.51231e-07	12	60322216	74692	cis
ASGA0054903	12	48901514	SNOWBALL_015098_st	LOC100517779	12.6662	1.78163e-07	12	49544090	-642576	cis
ASGA0101646	12	60019154	SNOWBALL_023295_s_st	SLC5A10	12.6493	1.83753e-07	12	60322216	-303062	cis
ASGA0054824	12	45235462	SNOWBALL_015098_st	LOC100517779	12.5327	2.30287e-07	12	49544090	-4308628	cis
H3GA0055340	12	658327	SNOWBALL_034685_st	WDR45L	12.5265	2.31282e-07	12	546868	111459	cis
MARC0089921	12	547307	SNOWBALL_034685_st	WDR45L	12.5265	2.31282e-07	12	546868	439	cis
MARC0013397	12	528796	SNOWBALL_034685_st	WDR45L	12.5265	2.31282e-07	12	546868	-18072	cis
ASGA0099260	12	489992	SNOWBALL_034685_st	WDR45L	12.5265	2.31282e-07	12	546868	-56876	cis
MARC0083653	12	429586	SNOWBALL_034685_st	WDR45L	12.5265	2.31282e-07	12	546868	-117282	cis
H3GA0032926	12	417231	SNOWBALL_034685_st	WDR45L	12.5265	2.31282e-07	12	546868	-129637	cis
ASGA0052435	12	248448	SNOWBALL_034685_st	WDR45L	12.5265	2.31282e-07	12	546868	-298420	cis
ASGA0101646	12	60019154	SNOWBALL_014770_st	PEMT	12.4922	2.47857e-07	12	60919048	-899894	cis
ALGA0124050	12	60396908	SNOWBALL_014770_st	PEMT	12.4514	2.66982e-07	12	60919048	-522140	cis
ALGA0067317	12	60999658	SNOWBALL_014770_st	PEMT	12.4484	2.66982e-07	12	60919048	80610	cis
MARC0114025	12	60963452	SNOWBALL_014770_st	PEMT	12.4484	2.66982e-07	12	60919048	44404	cis
ALGA0067326	12	60860054	SNOWBALL_014770_st	PEMT	12.4484	2.66982e-07	12	60919048	-58994	cis
H3GA0056081	12	60626553	SNOWBALL_014770_st	PEMT	12.4484	2.66982e-07	12	60919048	-292495	cis
M1GA0026412	12	60624927	SNOWBALL_014770_st	PEMT	12.4484	2.66982e-07	12	60919048	-294121	cis
M1GA0017170	12	57764221	SNOWBALL_014770_st	PEMT	12.3822	2.98573e-07	12	60919048	-3154827	cis
ALGA0116597	12	60393860	SNOWBALL_023295_s_st	SLC5A10	12.3308	3.34758e-07	12	60322216	71644	cis
ASGA0094207	12	60177851	SNOWBALL_023295_s_st	SLC5A10	12.3308	3.34758e-07	12	60322216	-144365	cis
H3GA0054259	12	47609382	SNOWBALL_015098_st	LOC100517779	12.3147	3.45136e-07	12	49544090	-1934708	cis
ASGA0054417	12	38196854	SNOWBALL_031492_st		12.2646	3.79553e-07	12	36880582	1316272	cis
ASGA0099340	12	57170938	SNOWBALL_029081_st	cetn4	12.2574	3.84428e-07	12	58569097	-1398159	cis
ASGA0084331	12	1326739	SNOWBALL_034685_st	WDR45L	12.2248	4.07242e-07	12	546868	779871	cis
H3GA0056575	12	1160491	SNOWBALL_034685_st	WDR45L	12.2248	4.07242e-07	12	546868	613623	cis
ASGA0096881	12	1095881	SNOWBALL_034685_st	WDR45L	12.2248	4.07242e-07	12	546868	549013	cis
ASGA0089998	12	824909	SNOWBALL_034685_st	WDR45L	12.2248	4.07242e-07	12	546868	278041	cis
MARC0029665	12	120844	SNOWBALL_034685_st	WDR45L	12.1823	4.39911e-07	12	546868	-426024	cis
MARC0045581	12	727440	SNOWBALL_021875_s_st	FOXK2	12.0449	5.7086e-07	12	560848	166592	cis
ALGA0113916	12	60395874	SNOWBALL_023295_s_st	SLC5A10	11.8331	8.69425e-07	12	60322216	73658	cis
ALGA0066628	12	43477368	SNOWBALL_015126_st	SDF2	11.8105	9.08135e-07	12	44897177	-1419809	cis
ALGA0113916	12	60395874	SNOWBALL_014770_st	PEMT	11.8021	9.22873e-07	12	60919048	-523174	cis
ALGA0111582	12	58971031	SNOWBALL_029081_st	cetn4	11.7745	9.54675e-07	12	58569097	401934	cis
ASGA0101283	12	57528061	SNOWBALL_029081_st	cetn4	11.7678	9.64057e-07	12	58569097	-1041036	cis
ALGA0066234	12	35993483	SNOWBALL_031492_st		11.7474	9.99462e-07	12	36880582	-887099	cis
INRA0038984	12	35880189	SNOWBALL_031492_st		11.7474	9.99462e-07	12	36880582	-1000393	cis
MARC0031605	12	51934895	SNOWBALL_015098_st	LOC100517779	11.7267	1.03749e-06	12	49544090	2390805	cis
H3GA0038233	13	207631880	SNOWBALL_038856_st		20.8135	5.315e-14	13	206728249	903631	cis
M1GA0017971	13	205945500	SNOWBALL_038856_st		16.0338	3.1727e-10	13	206728249	-782749	cis
ASGA0060244	13	204994635	SNOWBALL_038856_st		15.8962	4.2348e-10	13	206728249	-1733614	cis
M1GA0017928	13	205067326	SNOWBALL_038856_st		15.862	4.4223e-10	13	206728249	-1660923	cis
M1GA0017847	13	203713416	SNOWBALL_038856_st		15.4927	8.1657e-10	13	206728249	-3014833	cis
ASGA0055651	13	3193175	SNOWBALL_015187_st	DPH3	15.0913	1.80875e-09	X	71948213
ASGA0082716	13	207543944	SNOWBALL_038856_st		15.0427	2.01469e-09	13	206728249	815695	cis
ALGA0073982	13	204187795	SNOWBALL_038856_st		14.8506	2.86017e-09	13	206728249	-2540454	cis
M1GA0017862	13	204351352	SNOWBALL_038856_st		14.4467	6.24828e-09	13	206728249	-2376897	cis
ASGA0097226	13	203456438	SNOWBALL_038856_st		14.3689	7.1517e-09	13	206728249	-3271811	cis
MARC0111751	13	203419774	SNOWBALL_038856_st		14.3689	7.1517e-09	13	206728249	-3308475	cis
ASGA0060182	13	204458913	SNOWBALL_038856_st		14.3551	7.27348e-09	13	206728249	-2269336	cis
INRA0041740	13	204383744	SNOWBALL_038856_st		14.3551	7.27348e-09	13	206728249	-2344505	cis
ALGA0073989	13	204397990	SNOWBALL_038856_st		14.3135	7.90908e-09	13	206728249	-2330259	cis
ASGA0060170	13	204213042	SNOWBALL_038856_st		14.3135	7.90908e-09	13	206728249	-2515207	cis
ALGA0067527	13	3403129	SNOWBALL_015187_st	DPH3	14.166	1.04341e-08	X	71948213
ALGA0121600	13	203519438	SNOWBALL_038856_st		14.1464	1.07898e-08	13	206728249	-3208811	cis
ASGA0095111	13	203555596	SNOWBALL_038856_st		14.1073	1.156e-08	13	206728249	-3172653	cis
H3GA0056329	13	203522201	SNOWBALL_038856_st		13.9997	1.40928e-08	13	206728249	-3206048	cis
ALGA0074006	13	204511602	SNOWBALL_038856_st		13.5278	3.52367e-08	13	206728249	-2216647	cis
ASGA0099296	13	202901703	SNOWBALL_038856_st		13.1744	6.48818e-08	13	206728249	-3826546	cis
ASGA0084844	13	205711000	SNOWBALL_038856_st		13.0881	7.68462e-08	13	206728249	-1017249	cis
ALGA0116687	13	205718132	SNOWBALL_038856_st		13.0534	8.24026e-08	13	206728249	-1010117	cis
ASGA0060110	13	202484741	SNOWBALL_038856_st		12.9896	9.3251e-08	13	206728249	-4243508	cis
MARC0005886	13	3072996	SNOWBALL_015187_st	DPH3	12.8443	1.24162e-07	X	71948213
ALGA0115086	13	205337211	SNOWBALL_038856_st		12.5506	2.22854e-07	13	206728249	-1391038	cis
ALGA0073794	13	200241046	SNOWBALL_038856_st		12.5412	2.26467e-07	13	206728249	-6487203	cis
ALGA0073927	13	202363289	SNOWBALL_038856_st		12.4634	2.62592e-07	13	206728249	-4364960	cis
ASGA0083287	13	3681392	SNOWBALL_015187_st	DPH3	12.2133	4.156e-07	X	71948213
ASGA0055847	13	8031970	SNOWBALL_015187_st	DPH3	11.9877	6.41259e-07	X	71948213
MARC0020409	13	198775302	SNOWBALL_038856_st		11.9562	6.78772e-07	13	206728249	-7952947	cis
MARC0021118	13	198657536	SNOWBALL_038856_st		11.9562	6.78772e-07	13	206728249	-8070713	cis
ALGA0067411	13	1869505	SNOWBALL_015187_st	DPH3	11.8818	7.96344e-07	X	71948213
ASGA0084850	13	206382013	SNOWBALL_038856_st		11.732	1.031e-06	13	206728249	-346236	cis
MARC0036127	13	206369737	SNOWBALL_038856_st		11.732	1.031e-06	13	206728249	-358512	cis
MARC0084240	15	132762718	SNOWBALL_024042_st	LOC100156338	14.7779	3.32006e-09	15	132458870	303848	cis
ASGA0089547	15	132698302	SNOWBALL_024042_st	LOC100156338	14.7779	3.32006e-09	15	132458870	239432	cis
ALGA0105898	15	132689490	SNOWBALL_024042_st	LOC100156338	14.7779	3.32006e-09	15	132458870	230620	cis
ALGA0031058	15	132647137	SNOWBALL_024042_st	LOC100156338	13.6494	2.77628e-08	15	132458870	188267	cis
M1GA0020579	15	132510182	SNOWBALL_024042_st	LOC100156338	13.6494	2.77628e-08	15	132458870	51312	cis
ASGA0071435	15	132913442	SNOWBALL_024042_st	LOC100156338	13.4995	3.63224e-08	15	132458870	454572	cis
MARC0110126	15	128490430	SNOWBALL_018310_st	SPHKAP	13.3724	4.67769e-08	15	129351157	-860727	cis
MARC0013988	15	132589116	SNOWBALL_024042_st	LOC100156338	12.718	1.61536e-07	15	132458870	130246	cis
ASGA0071444	15	132830852	SNOWBALL_024042_st	LOC100156338	12.2162	4.14843e-07	15	132458870	371982	cis
SIRI0000352	15	127763829	SNOWBALL_018310_st	SPHKAP	11.8141	9.01615e-07	15	129351157	-1587328	cis
ASGA0071068	15	127708766	SNOWBALL_018310_st	SPHKAP	11.8141	9.01615e-07	15	129351157	-1642391	cis
ASGA0071066	15	127680074	SNOWBALL_018310_st	SPHKAP	11.8141	9.01615e-07	15	129351157	-1671083	cis
ASGA0085079	16	68425772	SNOWBALL_018696_st	MRPL22	16.6951	8.6862e-11	16	68234484	191288	cis
ASGA0074026	16	68422177	SNOWBALL_018696_st	MRPL22	16.6951	8.6862e-11	16	68234484	187693	cis
SIRI0001384	16	68311706	SNOWBALL_018696_st	MRPL22	15.5622	7.1552e-10	16	68234484	77222	cis
M1GA0021139	16	68277798	SNOWBALL_018696_st	MRPL22	15.5622	7.1552e-10	16	68234484	43314	cis
DBWU0000826	16	68234590	SNOWBALL_018696_st	MRPL22	13.3536	4.84614e-08	16	68234484	106	cis
ASGA0074025	16	68380059	SNOWBALL_018696_st	MRPL22	13.0125	8.91842e-08	16	68234484	145575	cis
ALGA0107042	16	74353770	SNOWBALL_018902_st	MED10	12.3108	3.47402e-07	16	75524142	-1170372	cis
MARC0083360	16	72798540	SNOWBALL_018902_st	MED10	12.3108	3.47402e-07	16	75524142	-2725602	cis
ASGA0100074	16	72193060	SNOWBALL_018902_st	MED10	12.1191	4.99077e-07	16	75524142	-3331082	cis
DRGA0016353	16	71598663	SNOWBALL_018902_st	MED10	11.8554	8.30416e-07	16	75524142	-3925479	cis
ALGA0110202	16	75448410	SNOWBALL_018902_st	MED10	11.8207	8.90791e-07	16	75524142	-75732	cis
ALGA0119348	16	75361189	SNOWBALL_018902_st	MED10	11.8207	8.90791e-07	16	75524142	-162953	cis
ALGA0093389	17	14375217	SNOWBALL_043306_st	SFRP1	17.8802	9.7237e-12	17	10438820	3936397	cis
MARC0000063	17	10359371	SNOWBALL_043306_st	SFRP1	17.8802	9.7237e-12	17	10438820	-79449	cis
ALGA0118527	17	10265440	SNOWBALL_043306_st	SFRP1	17.8802	9.7237e-12	17	10438820	-173380	cis
ALGA0093177	17	10072334	SNOWBALL_043306_st	SFRP1	17.8802	9.7237e-12	17	10438820	-366486	cis
ALGA0096195	17	57034003	SNOWBALL_000515_s_st	RAE1	17.2288	3.3349e-11	17	57751871	-717868	cis
ALGA0096199	17	57137673	SNOWBALL_000515_s_st	RAE1	16.8866	6.1955e-11	17	57751871	-614198	cis
INRA0054578	17	55504633	SNOWBALL_000515_s_st	RAE1	15.4425	8.8424e-10	17	57751871	-2247238	cis
ASGA0077895	17	55497690	SNOWBALL_000515_s_st	RAE1	15.4425	8.8424e-10	17	57751871	-2254181	cis
ASGA0077816	17	54748207	SNOWBALL_000515_s_st	RAE1	15.4425	8.8424e-10	17	57751871	-3003664	cis
ASGA0077814	17	54718005	SNOWBALL_000515_s_st	RAE1	15.4425	8.8424e-10	17	57751871	-3033866	cis
H3GA0049609	17	54676940	SNOWBALL_000515_s_st	RAE1	15.4425	8.8424e-10	17	57751871	-3074931	cis
DRGA0016801	17	54181094	SNOWBALL_000515_s_st	RAE1	15.2488	1.29503e-09	17	57751871	-3570777	cis
ALGA0096071	17	55247275	SNOWBALL_000515_s_st	RAE1	15.1431	1.61198e-09	17	57751871	-2504596	cis
MARC0018376	17	54787970	SNOWBALL_000515_s_st	RAE1	15.1431	1.61198e-09	17	57751871	-2963901	cis
ALGA0095971	17	54451988	SNOWBALL_044867_st		14.9232	2.55646e-09	17	54378536	73452	cis
ASGA0077760	17	54283518	SNOWBALL_044867_st		14.8878	2.65467e-09	17	54378536	-95018	cis
ASGA0077744	17	54098240	SNOWBALL_044867_st		14.8878	2.65467e-09	17	54378536	-280296	cis
ASGA0075903	17	26077337	SNOWBALL_019131_st	RBBP9	14.5255	5.29036e-09	17	26742164	-664827	cis
ALGA0096196	17	57090842	SNOWBALL_000515_s_st	RAE1	14.3858	6.94091e-09	17	57751871	-661029	cis
ALGA0093989	17	26052436	SNOWBALL_019131_st	RBBP9	14.3577	7.27348e-09	17	26742164	-689728	cis
ASGA0075899	17	25918754	SNOWBALL_019131_st	RBBP9	14.3577	7.27348e-09	17	26742164	-823410	cis
MARC0051474	17	54334241	SNOWBALL_044867_st		14.3573	7.27348e-09	17	54378536	-44295	cis
M1GA0026584	17	10270349	SNOWBALL_043306_st	SFRP1	13.8543	1.88364e-08	17	10438820	-168471	cis
H3GA0048183	17	26170283	SNOWBALL_019131_st	RBBP9	13.8134	2.03508e-08	17	26742164	-571881	cis
H3GA0048238	17	27001871	SNOWBALL_019131_st	RBBP9	13.7915	2.11487e-08	17	26742164	259707	cis
ASGA0077705	17	53468328	SNOWBALL_000515_s_st	RAE1	13.7829	2.13685e-08	17	57751871	-4283543	cis
DRGA0016793	17	53342621	SNOWBALL_000515_s_st	RAE1	13.7829	2.13685e-08	17	57751871	-4409250	cis
H3GA0049532	17	53272350	SNOWBALL_000515_s_st	RAE1	13.7829	2.13685e-08	17	57751871	-4479521	cis
ASGA0077668	17	53124522	SNOWBALL_000515_s_st	RAE1	13.7829	2.13685e-08	17	57751871	-4627349	cis
M1GA0021701	17	25956170	SNOWBALL_019131_st	RBBP9	13.6599	2.75614e-08	17	26742164	-785994	cis
ALGA0118709	17	10276152	SNOWBALL_043306_st	SFRP1	13.6534	2.76697e-08	17	10438820	-162668	cis
ALGA0119171	17	10218147	SNOWBALL_043306_st	SFRP1	13.6534	2.76697e-08	17	10438820	-220673	cis
ASGA0100556	17	10177099	SNOWBALL_043306_st	SFRP1	13.6534	2.76697e-08	17	10438820	-261721	cis
DRGA0016546	17	9953782	SNOWBALL_043306_st	SFRP1	13.6534	2.76697e-08	17	10438820	-485038	cis
ASGA0077977	17	56680806	SNOWBALL_044867_st		13.5899	3.12103e-08	17	54378536	2302270	cis
ALGA0095873	17	53447176	SNOWBALL_000515_s_st	RAE1	13.4981	3.63224e-08	17	57751871	-4304695	cis
ASGA0077694	17	53375708	SNOWBALL_000515_s_st	RAE1	13.4981	3.63224e-08	17	57751871	-4376163	cis
ASGA0077681	17	53241783	SNOWBALL_000515_s_st	RAE1	13.4981	3.63224e-08	17	57751871	-4510088	cis
ASGA0077672	17	53168602	SNOWBALL_000515_s_st	RAE1	13.4981	3.63224e-08	17	57751871	-4583269	cis
ALGA0095839	17	53146716	SNOWBALL_000515_s_st	RAE1	13.4981	3.63224e-08	17	57751871	-4605155	cis
ALGA0096238	17	57414936	SNOWBALL_044867_st		13.4543	3.98521e-08	17	54378536	3036400	cis
M1GA0021726	17	27272163	SNOWBALL_019131_st	RBBP9	13.4122	4.33744e-08	17	26742164	529999	cis
ASGA0077572	17	52490277	SNOWBALL_000515_s_st	RAE1	13.3677	4.70927e-08	17	57751871	-5261594	cis
H3GA0049430	17	52143216	SNOWBALL_000515_s_st	RAE1	13.3677	4.70927e-08	17	57751871	-5608655	cis
INRA0054645	17	56598271	SNOWBALL_000515_s_st	RAE1	13.319	5.13577e-08	17	57751871	-1153600	cis
ALGA0093131	17	10770845	SNOWBALL_043306_st	SFRP1	13.151	6.83501e-08	17	10438820	332025	cis
M1GA0022271	17	52958621	SNOWBALL_000515_s_st	RAE1	13.1442	6.91886e-08	17	57751871	-4793250	cis
H3GA0049500	17	52899066	SNOWBALL_000515_s_st	RAE1	13.1442	6.91886e-08	17	57751871	-4852805	cis
ASGA0077393	17	49294498	SNOWBALL_000515_s_st	RAE1	13.0929	7.62639e-08	17	57751871	-8457373	cis
M1GA0022174	17	49222043	SNOWBALL_000515_s_st	RAE1	13.0929	7.62639e-08	17	57751871	-8529828	cis
M1GA0022199	17	50068763	SNOWBALL_000515_s_st	RAE1	13.0929	7.62639e-08	17	57751871	-7683108	cis
M1GA0022382	17	56986919	SNOWBALL_000515_s_st	RAE1	13.0059	9.04111e-08	17	57751871	-764952	cis
ALGA0094014	17	26356830	SNOWBALL_019131_st	RBBP9	12.9782	9.55662e-08	17	26742164	-385334	cis
MARC0032960	17	58472724	SNOWBALL_000515_s_st	RAE1	12.9538	1.00772e-07	17	57751871	720853	cis
DRGA0016801	17	54181094	SNOWBALL_044867_st		12.9142	1.09481e-07	17	54378536	-197442	cis
MARC0085465	17	52872689	SNOWBALL_000515_s_st	RAE1	12.863	1.19873e-07	17	57751871	-4879182	cis
MARC0037499	17	58231076	SNOWBALL_044867_st		12.8333	1.27146e-07	17	54378536	3852540	cis
MARC0083106	17	54601393	SNOWBALL_000515_s_st	RAE1	12.6874	1.71756e-07	17	57751871	-3150478	cis
H3GA0049597	17	54538444	SNOWBALL_000515_s_st	RAE1	12.6874	1.71756e-07	17	57751871	-3213427	cis
ASGA0075978	17	26977645	SNOWBALL_019131_st	RBBP9	12.6322	1.89853e-07	17	26742164	235481	cis
MARC0010355	17	26867202	SNOWBALL_019131_st	RBBP9	12.6322	1.89853e-07	17	26742164	125038	cis
ASGA0075345	17	10533036	SNOWBALL_043306_st	SFRP1	12.5461	2.24861e-07	17	10438820	94216	cis
H3GA0048195	17	26229560	SNOWBALL_019131_st	RBBP9	12.4782	2.54899e-07	17	26742164	-512604	cis
ALGA0095986	17	54573807	SNOWBALL_000515_s_st	RAE1	12.4731	2.57228e-07	17	57751871	-3178064	cis
INRA0054509	17	54558261	SNOWBALL_000515_s_st	RAE1	12.4731	2.57228e-07	17	57751871	-3193610	cis
ASGA0075935	17	26404194	SNOWBALL_019131_st	RBBP9	12.4603	2.63093e-07	17	26742164	-337970	cis
ASGA0075923	17	26396633	SNOWBALL_019131_st	RBBP9	12.4603	2.63093e-07	17	26742164	-345531	cis
H3GA0048198	17	26337264	SNOWBALL_019131_st	RBBP9	12.4603	2.63093e-07	17	26742164	-404900	cis
ALGA0096195	17	57034003	SNOWBALL_044867_st		12.4139	2.80462e-07	17	54378536	2655467	cis
ALGA0095971	17	54451988	SNOWBALL_000515_s_st	RAE1	12.2942	3.59547e-07	17	57751871	-3299883	cis
ALGA0096199	17	57137673	SNOWBALL_044867_st		12.2593	3.83275e-07	17	54378536	2759137	cis
ALGA0093152	17	10553535	SNOWBALL_043306_st	SFRP1	12.2511	3.87611e-07	17	10438820	114715	cis
ALGA0096436	17	58451125	SNOWBALL_022332_s_st	ANKRD60	12.1024	5.15647e-07	17	58434966	16159	cis
ASGA0102974	17	46660869	SNOWBALL_000515_s_st	RAE1	12.0137	6.10917e-07	17	57751871	-11091002
ALGA0096186	17	56796066	SNOWBALL_044867_st		11.9214	7.3213e-07	17	54378536	2417530	cis
H3GA0049843	17	58109271	SNOWBALL_044867_st		11.889	7.86238e-07	17	54378536	3730735	cis
ASGA0077705	17	53468328	SNOWBALL_044867_st		11.8801	7.96344e-07	17	54378536	-910208	cis
DRGA0016793	17	53342621	SNOWBALL_044867_st		11.8801	7.96344e-07	17	54378536	-1035915	cis
H3GA0049532	17	53272350	SNOWBALL_044867_st		11.8801	7.96344e-07	17	54378536	-1106186	cis
ASGA0077668	17	53124522	SNOWBALL_044867_st		11.8801	7.96344e-07	17	54378536	-1254014	cis
INRA0054578	17	55504633	SNOWBALL_044867_st		11.7725	9.54675e-07	17	54378536	1126097	cis
ASGA0077895	17	55497690	SNOWBALL_044867_st		11.7725	9.54675e-07	17	54378536	1119154	cis
ASGA0077816	17	54748207	SNOWBALL_044867_st		11.7725	9.54675e-07	17	54378536	369671	cis
ASGA0077814	17	54718005	SNOWBALL_044867_st		11.7725	9.54675e-07	17	54378536	339469	cis
H3GA0049609	17	54676940	SNOWBALL_044867_st		11.7725	9.54675e-07	17	54378536	298404	cis
ASGA0102687	17	46525387	SNOWBALL_000515_s_st	RAE1	11.7298	1.03365e-06	17	57751871	-11226484
ASGA0105240	17	46522537	SNOWBALL_000515_s_st	RAE1	11.7298	1.03365e-06	17	57751871	-11229334
H3GA0048436	17	30408590	SNOWBALL_019131_st	RBBP9	11.7292	1.03365e-06	17	26742164	3666426	cis
ALGA0094314	17	30354845	SNOWBALL_019131_st	RBBP9	11.7292	1.03365e-06	17	26742164	3612681	cis
ALGA0097246	18	16807191	SNOWBALL_019694_st	PLXNA4	12.7002	1.68025e-07	18	16583822	223369	cis
ALGA0097258	18	17420884	SNOWBALL_019694_st	PLXNA4	12.4423	2.67642e-07	18	16583822	837062	cis
ALGA0097253	18	17378248	SNOWBALL_019694_st	PLXNA4	12.4423	2.67642e-07	18	16583822	794426	cis
H3GA0050474	18	17356101	SNOWBALL_019694_st	PLXNA4	12.4423	2.67642e-07	18	16583822	772279	cis
MARC0001634	18	17310346	SNOWBALL_019694_st	PLXNA4	12.4423	2.67642e-07	18	16583822	726524	cis
ALGA0107372	18	17279542	SNOWBALL_019694_st	PLXNA4	12.4423	2.67642e-07	18	16583822	695720	cis
MARC0063802	18	16922682	SNOWBALL_019694_st	PLXNA4	12.4423	2.67642e-07	18	16583822	338860	cis
MARC0064624	18	17037467	SNOWBALL_019694_st	PLXNA4	12.4017	2.86945e-07	18	16583822	453645	cis
ALGA0115113	18	17020861	SNOWBALL_019694_st	PLXNA4	12.4017	2.86945e-07	18	16583822	437039	cis
MARC0051906	18	16983519	SNOWBALL_019694_st	PLXNA4	12.4017	2.86945e-07	18	16583822	399697	cis
ALGA0113919	UN		SNOWBALL_021854_s_st	DCAF16	18.3674	4.568e-12	9	6836367
ALGA0113919	UN		SNOWBALL_025882_st	CLPB	17.8833	9.7237e-12	9	6836367
ASGA0095310	UN		SNOWBALL_038856_st		17.0778	4.3248e-11	13	206728249
ASGA0095982	UN		SNOWBALL_025575_st	TOLLIP	16.5233	1.211e-10	2	851514
ASGA0037105	UN	1276195	SNOWBALL_046628_st		15.8991	4.2317e-10	7	121816614
ALGA0115204	UN		SNOWBALL_022235_st	IGF2	15.467	8.6234e-10	2	1469183
ALGA0115204	UN		SNOWBALL_016886_st		15.0089	2.15183e-09	14	140773156
ASGA0084547	UN		SNOWBALL_011815_st	KLHL8	14.4226	6.41714e-09	8	131669208
MARC0044680	UN		SNOWBALL_010925_st	GLRX5	14.2508	9.00508e-09	7	116796856
ALGA0115204	UN		SNOWBALL_020447_x_st		13.9314	1.61252e-08	X	88694771
ALGA0116294	UN		SNOWBALL_004197_st	TXN	13.8285	1.97018e-08	1	251264178
ALGA0115806	UN		SNOWBALL_042914_st	DHTKD1	13.5757	3.21724e-08	10	59822258
ALGA0112495	UN		SNOWBALL_041456_st		13.4297	4.18277e-08	5	99218767
ALGA0109326	UN		SNOWBALL_021854_s_st	DCAF16	13.1098	7.38627e-08	9	6836367
ALGA0108481	UN		SNOWBALL_033656_st	STK32A	12.9932	9.26317e-08	2	148658778
ALGA0109326	UN		SNOWBALL_037185_st	MOGAT2	12.9018	1.1175e-07	9	9997614
ALGA0116270	UN		SNOWBALL_021875_s_st	FOXK2	12.763	1.48352e-07	12	560848
ASGA0097407	UN		SNOWBALL_038856_st		12.5506	2.22854e-07	13	206728249
ALGA0115204	UN		hsa-mir-3149_st		12.435	2.70492e-07	7	26908469
DRGA0003728	UN	181742	SNOWBALL_047518_st	AHNAK	12.1384	4.8204e-07	2	9215540
ASGA0098072	UN	217660	SNOWBALL_041907_st		12.113	5.03772e-07		17780
ASGA0088879	UN	221860	SNOWBALL_035936_st	LOC100519328	12.0826	5.3155e-07		23400
ASGA0097600	UN		SNOWBALL_011815_st	KLHL8	12.048	5.6836e-07	8	131669208
ALGA0122948	UN		SNOWBALL_034251_st	RNF169	12.045	5.7086e-07	9	9172277
ALGA0116294	UN		SNOWBALL_003686_st	SAL1	11.9647	6.70036e-07	1	253638004
ASGA0106268	UN		SNOWBALL_024042_st	LOC100156338	11.9355	7.09587e-07	15	132458870
ALGA0109326	UN		SNOWBALL_046756_st		11.7591	9.78624e-07	9	9307650
ASGA0081595	X	123849150	SNOWBALL_001977_st	NSDHL	18.0485	7.2792e-12	X	123912370	-63220	cis
H3GA0052119	X	123217105	SNOWBALL_001977_st	NSDHL	18.0485	7.2792e-12	X	123912370	-695265	cis
ALGA0105938	X	123188679	SNOWBALL_001977_st	NSDHL	18.0485	7.2792e-12	X	123912370	-723691	cis
ALGA0100279	X	123105072	SNOWBALL_001977_st	NSDHL	18.0485	7.2792e-12	X	123912370	-807298	cis
ASGA0081587	X	123060390	SNOWBALL_001977_st	NSDHL	18.0485	7.2792e-12	X	123912370	-851980	cis
H3GA0052122	X	123039979	SNOWBALL_001977_st	NSDHL	18.0485	7.2792e-12	X	123912370	-872391	cis
ASGA0081603	X	124124721	SNOWBALL_001977_st	NSDHL	17.4339	2.2871e-11	X	123912370	212351	cis
ALGA0100286	X	123962592	SNOWBALL_001977_st	NSDHL	17.4339	2.2871e-11	X	123912370	50222	cis
H3GA0052129	X	123941931	SNOWBALL_001977_st	NSDHL	17.4339	2.2871e-11	X	123912370	29561	cis
INRA0056971	X	93304142	SNOWBALL_001828_st	LOC110257707	13.4239	4.23046e-08	X	95045028	-1740886	cis
ALGA0099828	X	76108589	SNOWBALL_020299_st	LOC100523038	13.2093	6.01884e-08	X	68177253	7931336	cis
ALGA0118726	X	73983196	SNOWBALL_020299_st	LOC100523038	13.2093	6.01884e-08	X	68177253	5805943	cis
MARC0100836	X	73451039	SNOWBALL_020299_st	LOC100523038	13.2093	6.01884e-08	X	68177253	5273786	cis
ASGA0101777	X	72449759	SNOWBALL_020299_st	LOC100523038	13.2093	6.01884e-08	X	68177253	4272506	cis
ASGA0099818	X	69093174	SNOWBALL_020299_st	LOC100523038	13.2093	6.01884e-08	X	68177253	915921	cis
ALGA0123953	X	69013065	SNOWBALL_020299_st	LOC100523038	13.2093	6.01884e-08	X	68177253	835812	cis
MARC0072092	X	68250733	SNOWBALL_020299_st	LOC100523038	13.2093	6.01884e-08	X	68177253	73480	cis
INRA0056821	X	67470561	SNOWBALL_020299_st	LOC100523038	13.2093	6.01884e-08	X	68177253	-706692	cis
H3GA0051829	X	67095329	SNOWBALL_020299_st	LOC100523038	13.2093	6.01884e-08	X	68177253	-1081924	cis
H3GA0051830	X	67016236	SNOWBALL_020299_st	LOC100523038	13.2093	6.01884e-08	X	68177253	-1161017	cis
ASGA0081205	X	66909936	SNOWBALL_020299_st	LOC100523038	13.2093	6.01884e-08	X	68177253	-1267317	cis
H3GA0051828	X	66858078	SNOWBALL_020299_st	LOC100523038	13.2093	6.01884e-08	X	68177253	-1319175	cis
ALGA0099791	X	63950857	SNOWBALL_020299_st	LOC100523038	13.2093	6.01884e-08	X	68177253	-4226396	cis
H3GA0051826	X	63581493	SNOWBALL_020299_st	LOC100523038	13.2093	6.01884e-08	X	68177253	-4595760	cis
ALGA0099790	X	62958883	SNOWBALL_020299_st	LOC100523038	13.2093	6.01884e-08	X	68177253	-5218370	cis
INRA0056800	X	62374377	SNOWBALL_020299_st	LOC100523038	13.2093	6.01884e-08	X	68177253	-5802876	cis
ASGA0081198	X	59860086	SNOWBALL_020299_st	LOC100523038	13.2093	6.01884e-08	X	68177253	-8317167	cis
ALGA0099817	X	78748552	SNOWBALL_020299_st	LOC100523038	13.2093	6.01884e-08	X	68177253	10571299
CASI0004285	X	53940130	SNOWBALL_020299_st	LOC100523038	13.2093	6.01884e-08	X	68177253	-14237123
ALGA0099758	X	53767748	SNOWBALL_020299_st	LOC100523038	13.2093	6.01884e-08	X	68177253	-14409505
CASI0006622	X	94015797	SNOWBALL_001828_st	LOC110257707	12.1894	4.34295e-07	X	95045028	-1029231	cis
ALGA0099889	X	93883111	SNOWBALL_001828_st	LOC110257707	12.1894	4.34295e-07	X	95045028	-1161917	cis
ASGA0081242	X	93794397	SNOWBALL_001828_st	LOC110257707	12.1894	4.34295e-07	X	95045028	-1250631	cis
H3GA0053709	X	93742067	SNOWBALL_001828_st	LOC110257707	12.1894	4.34295e-07	X	95045028	-1302961	cis
DRGA0017290	X	99722322	SNOWBALL_001828_st	LOC110257707	12.0067	6.17208e-07	X	95045028	4677294	cis
DRGA0017291	X	99633053	SNOWBALL_001828_st	LOC110257707	12.0067	6.17208e-07	X	95045028	4588025	cis
DRGA0017292	X	99567614	SNOWBALL_001828_st	LOC110257707	12.0067	6.17208e-07	X	95045028	4522586	cis
H3GA0051930	X	101677359	SNOWBALL_001828_st	LOC110257707	11.7735	9.54675e-07	X	95045028	6632331	cis
ALGA0100027	X	100883396	SNOWBALL_001828_st	LOC110257707	11.7735	9.54675e-07	X	95045028	5838368	cis
ALGA0099927	X	100401622	SNOWBALL_001828_st	LOC110257707	11.7735	9.54675e-07	X	95045028	5356594	cis
DRGA0017287	X	100330249	SNOWBALL_001828_st	LOC110257707	11.7735	9.54675e-07	X	95045028	5285221	cis
DRGA0017289	X	99912536	SNOWBALL_001828_st	LOC110257707	11.7735	9.54675e-07	X	95045028	4867508	cis
SIRI0000380	X	99546314	SNOWBALL_001828_st	LOC110257707	11.7735	9.54675e-07	X	95045028	4501286	cis
H3GA0051894	X	99385170	SNOWBALL_001828_st	LOC110257707	11.7735	9.54675e-07	X	95045028	4340142	cis
ASGA0089897	X	99230292	SNOWBALL_001828_st	LOC110257707	11.7735	9.54675e-07	X	95045028	4185264	cis
ASGA0103791	X	99191183	SNOWBALL_001828_st	LOC110257707	11.7735	9.54675e-07	X	95045028	4146155	cis
ALGA0100046	X	105934318	SNOWBALL_001828_st	LOC110257707	11.7473	9.99462e-07	X	95045028	10889290
