# Supplementary material for: Genetic regulation and variation of expression of miRNA and mRNA transcripts in fetal muscle tissue in the context of sex, dam and variable fetal weight
Source: Biol Sex Differ. 2022 May 12;13:24. doi: 10.1186/s13293-022-00433-3 (PMC9103043; doi:10.1186/s13293-022-00433-3)
Supplement: Supplementary file 5 — Additional file 5. 112 significant miR-eQTL revealed by genome-wide association analyses of miRNA expression values. miR-eQTL correspond to 36 miRNAs at p < 9.8 × 10–5. SNP_IDs and significant associated miRNAs are shown with NegLog10 of p-values and mapping positions. Reported as cis-eQTL when the distance between SNPs and transcripts is < 1 Mb. [file 13293_2022_433_MOESM5_ESM.xlsx]

## Sheet: Sheet2
Additional file 5
112 significant miR-eQTL revealed by genome-wide association analyses of miRNA expression values. miR-eQTL correspond to 36 miRNAs at p < 9.8 x10-5. SNP_IDs and significant associated miRNAs are shown with NegLog10 of p-values and mapping positions. Reported as cis-eQTL when the distance between SNPs and transcripts is <1Mb.
SNP_ID	SSC	Pos [Mb; Ref Sscrofa 11.1)	miRNA_ID	miRNA_name	NegLog10(p-value)	miRNA-seq	strand	SSC	Pos [Mb; Ref Sscrofa 11.1)	SNP-miRNA distance	cis [within 1 Mb window]
H3GA0051468	X	8022260	rno_miR_146a_st	miR-146	7.47178	TGAGAACTGAATTCCATGGGTT	-	16	63044306
H3GA0051468	X	8022260	hsa_miR_122_star_st	miR-122	6.8883	TATTTAGTGTGATAATGGCGTT	+	1	162329788
H3GA0051468	X	8022260	cfa_miR_421_st	ssc-mir-421	6.80127	CGCCCAATTAATGTCTGTTGAT	+	X	59551002	-51528742
H3GA0051468	X	8022260	rno_miR_30e_star_st	ssc-miR-30e-3p	5.76812	GCTGTAAACATCCGACTGAAAG	+	6	170429848
H3GA0051468	X	8022260	pMicroRNA52_st	ssc-let-7e	5.67888	TGAGGTAGGAGGTTGTATAGT	-	6	58332091
ALGA0081442	14	120248336	mmu_miR_29b_star_st	miR-29	5.42565	GCTGGTTTCATATGGTGGTTTA	-	18	18039637
DRGA0005227	4	115978705	hsa_miR_122_star_st	miR-122	5.27044	TATTTAGTGTGATAATGGCGTT	+	1	162329788
ALGA0028520	4	115992351	hsa_miR_122_star_st	miR-122	5.27044	TATTTAGTGTGATAATGGCGTT	+	1	162329788
H3GA0052122	X	123039979	pMicroRNA85_st	ssc-mir-224	5.23411	TAAACGGAACCACTAGTGACTTG	+	X	123283477	-243498	cis
ASGA0081587	X	123060390	pMicroRNA85_st	ssc-mir-224	5.23411	TAAACGGAACCACTAGTGACTTG	+	X	123283477	-223087	cis
ALGA0100279	X	123105072	pMicroRNA85_st	ssc-mir-224	5.23411	TAAACGGAACCACTAGTGACTTG	+	X	123283477	-178405	cis
ALGA0105938	X	123188679	pMicroRNA85_st	ssc-mir-224	5.23411	TAAACGGAACCACTAGTGACTTG	+	X	123283477	-94798	cis
H3GA0052119	X	123217105	pMicroRNA85_st	ssc-mir-224	5.23411	TAAACGGAACCACTAGTGACTTG	+	X	123283477	-66372	cis
ASGA0081595	X	123849150	pMicroRNA85_st	ssc-mir-224	5.23411	TAAACGGAACCACTAGTGACTTG	+	X	123283477	565673	cis
H3GA0051468	X	8022260	pMicroRNA128_st	ssc-miR-30e-3p	5.09395	GCTGTAAACATCCGACTGAAAG	+	6	170429848
H3GA0051468	X	8022260	hsa_miR_217_st	ssc-mir-217	4.96386	TACTGCATCAGGAACTGATTGGA	-	3	85341285
H3GA0052129	X	123941931	pMicroRNA85_st	ssc-mir-224	4.93542	TAAACGGAACCACTAGTGACTTG	+	X	123283477	658454	cis
ALGA0100286	X	123962592	pMicroRNA85_st	ssc-mir-224	4.93542	TAAACGGAACCACTAGTGACTTG	+	X	123283477	679115	cis
ASGA0081603	X	124124721	pMicroRNA85_st	ssc-mir-224	4.93542	TAAACGGAACCACTAGTGACTTG	+	X	123283477	841244	cis
H3GA0051468	X	8022260	mml_miR_885_5p_st	ssc-mir-885-5p	4.9179	TCCATTACACTACCCTGCCTCT	-	13	66597570
ALGA0110549	18	143666	mml_miR_885_3p_st	ssc-mir-885-3p	4.89527	AGGCAGCGGGGTGTAGTGGATA	-	13	66597538
H3GA0051468	X	8022260	pMicroRNA46_st	miR-592	4.88228	TTGTGTCAATATGCGATGATGT	-	18	21158707
H3GA0051468	X	8022260	mmu_miR_10b_star_st	miR-10	4.81673	CAGATTCGATTCTAGGGGAATA	-	15	81951692
MARC0086501	2	21143308	pMicroRNA165_st	ssc-mir-217	4.81152	TACTGCATCAGGAACTGATTGGAT	-	3	85341285
ALGA0118448	8	2751592	pMicroRNA213_st	miR-330	4.64087	TCTCTGCAGGCCGTGTGCTTTGC	+	6	52007502
DIAS0000560	7	90828124	mmu_miR_340_3p_st	miR-340	4.60911	TCCGTCTCAGTTACTTTATAGC	-	2	78571503
H3GA0051468	X	8022260	xtr_miR_182_st	miR-182	4.60177	TTTGGCAATGGTAGAACTCACA	-
M1GA0013205	9	124415809	cfa_miR_101_st	ssc-mir-101-1	4.55414	TCAGTTATCACAGTACTGTA	+	1	217152799
ASGA0044684	9	125045003	pMicroRNA148_st	ssc-mir-106a	4.55255	TAAAGTGCTGACAGTGCAGAT	-	3	8007185
ASGA0044682	9	125128654	pMicroRNA148_st	ssc-mir-106a	4.55255	TAAAGTGCTGACAGTGCAGAT	-	3	8007185
MARC0086501	2	21143308	hsa_miR_935_st	ssc-mir-935	4.47833	CCAGTTACCGCTTCCGCTACCGC	-	6	56157667
ASGA0048550	10	58110740	rno_miR_125b_3p_st	miR-125	4.43232	AGCTCCCAAGAGCCTAACCCGT	+	9	49109444
ASGA0048551	10	58138646	rno_miR_125b_3p_st	miR-125	4.43232	AGCTCCCAAGAGCCTAACCCGT	+	9	49109444
MARC0086501	2	21143308	tni_miR_217_st	ssc-mir-217	4.41934	TACTGCATCAGGAACTGATTGG	-	3	85341285
ALGA0043548	7	89984762	mmu_miR_340_3p_st	miR-340	4.39385	TCCGTCTCAGTTACTTTATAGC	-	2	78571503
INRA0027331	7	90190396	mmu_miR_340_3p_st	miR-340	4.39385	TCCGTCTCAGTTACTTTATAGC	-	2	78571503
ASGA0035203	7	90222138	mmu_miR_340_3p_st	miR-340	4.39385	TCCGTCTCAGTTACTTTATAGC	-	2	78571503
ALGA0043563	7	90234198	mmu_miR_340_3p_st	miR-340	4.39385	TCCGTCTCAGTTACTTTATAGC	-	2	78571503
MARC0097659	7	90262540	mmu_miR_340_3p_st	miR-340	4.39385	TCCGTCTCAGTTACTTTATAGC	-	2	78571503
ALGA0043568	7	90327807	mmu_miR_340_3p_st	miR-340	4.39385	TCCGTCTCAGTTACTTTATAGC	-	2	78571503
INRA0027337	7	90355611	mmu_miR_340_3p_st	miR-340	4.39385	TCCGTCTCAGTTACTTTATAGC	-	2	78571503
ALGA0043571	7	90619751	mmu_miR_340_3p_st	miR-340	4.39385	TCCGTCTCAGTTACTTTATAGC	-	2	78571503
ALGA0043583	7	90971707	mmu_miR_340_3p_st	miR-340	4.39385	TCCGTCTCAGTTACTTTATAGC	-	2	78571503
ASGA0035226	7	91120340	mmu_miR_340_3p_st	miR-340	4.39385	TCCGTCTCAGTTACTTTATAGC	-	2	78571503
ASGA0035232	7	91140316	mmu_miR_340_3p_st	miR-340	4.39385	TCCGTCTCAGTTACTTTATAGC	-	2	78571503
ALGA0043603	7	91170061	mmu_miR_340_3p_st	miR-340	4.39385	TCCGTCTCAGTTACTTTATAGC	-	2	78571503
DIAS0000970	7	91301929	mmu_miR_340_3p_st	miR-340	4.39385	TCCGTCTCAGTTACTTTATAGC	-	2	78571503
MARC0079871	10	58195170	rno_miR_125b_3p_st	miR-125	4.38971	AGCTCCCAAGAGCCTAACCCGT	+	9	49109444
MARC0094644	13	201995130	pMicroRNA62_st	ssc-mir-323	4.38834	AGAGGTCGACCGTGTAATGTGC	+
H3GA0051468	X	8022260	mmu_miR_216b_st	miR-216	4.37066	AAATCTCTGCAGGCAAATGTGA	-	3	85322870
DRGA0005253	4	117972258	mmu_miR_331_5p_st	ssc-mir-331-5p	4.35898	GGATCCCTGGGACCATACCTAG	+	5	88028381
ASGA0083005	5	103414880	pMicroRNA274_st	ssc-mir-204	4.35276	AGGCATAGGATGACAAAGGGAA	+	1	224065549
ALGA0034268	5	103399393	pMicroRNA274_st	ssc-mir-204	4.31124	AGGCATAGGATGACAAAGGGAA	+	1	224065549
CASI0010199	5	103438352	pMicroRNA274_st	ssc-mir-204	4.31124	AGGCATAGGATGACAAAGGGAA	+	1	224065549
ASGA0027301	5	103507918	pMicroRNA274_st	ssc-mir-204	4.31124	AGGCATAGGATGACAAAGGGAA	+	1	224065549
DRGA0006472	5	103547643	pMicroRNA274_st	ssc-mir-204	4.31124	AGGCATAGGATGACAAAGGGAA	+	1	224065549
DRGA0006473	5	103575256	pMicroRNA274_st	ssc-mir-204	4.31124	AGGCATAGGATGACAAAGGGAA	+	1	224065549
ASGA0027314	5	103693707	pMicroRNA274_st	ssc-mir-204	4.31124	AGGCATAGGATGACAAAGGGAA	+	1	224065549
ASGA0027327	5	103739327	pMicroRNA274_st	ssc-mir-204	4.31124	AGGCATAGGATGACAAAGGGAA	+	1	224065549
ASGA0027245	5	103849846	pMicroRNA274_st	ssc-mir-204	4.31124	AGGCATAGGATGACAAAGGGAA	+	1	224065549
M1GA0008199	5	103990518	pMicroRNA274_st	ssc-mir-204	4.31124	AGGCATAGGATGACAAAGGGAA	+	1	224065549
M1GA0008200	5	104139158	pMicroRNA274_st	ssc-mir-204	4.31124	AGGCATAGGATGACAAAGGGAA	+	1	224065549
H3GA0017328	5	104239111	pMicroRNA274_st	ssc-mir-204	4.31124	AGGCATAGGATGACAAAGGGAA	+	1	224065549
ALGA0034220	5	104293481	pMicroRNA274_st	ssc-mir-204	4.31124	AGGCATAGGATGACAAAGGGAA	+	1	224065549
ALGA0105617	7	89023137	mmu_miR_340_3p_st	miR-340	4.30245	TCCGTCTCAGTTACTTTATAGC	-	2	78571503
ALGA0022534	4	6182135	mml_miR_499_3p_st	ssc-mir-499	4.29611	AACATCACAGCAAGTCTGTGCT	-	17	38374168
ALGA0059594	10	58415885	rno_miR_125b_3p_st	miR-125	4.2925	AGCTCCCAAGAGCCTAACCCGT	+	9	49109444
H3GA0051468	X	8022260	pMicroRNA109_st	ssc-mir-1224	4.27244	GACTCCTCTCTCCTCCACCCC	+	6	34223504
H3GA0051468	X	8022260	pMicroRNA67_st	miR-383	4.27045	AGCCACAATCACCTTCTGATCT	+	17	2698090
ALGA0034259	5	102884623	pMicroRNA274_st	ssc-mir-204	4.26446	AGGCATAGGATGACAAAGGGAA	+	1	224065549
H3GA0017340	5	102921075	pMicroRNA274_st	ssc-mir-204	4.26446	AGGCATAGGATGACAAAGGGAA	+	1	224065549
H3GA0056316	5	103099219	pMicroRNA274_st	ssc-mir-204	4.26446	AGGCATAGGATGACAAAGGGAA	+	1	224065549
MARC0046209	UN		pMicroRNA274_st	ssc-mir-204	4.26446	AGGCATAGGATGACAAAGGGAA	+	1	224065549
MARC0108044	10	21334310	pMicroRNA27_st	ssc-mir-186	4.25002	CAAAGAATTCTCCTTTTGGGCTT	-	6	141943341
ALGA0034265	5	102962911	pMicroRNA274_st	ssc-mir-204	4.21986	AGGCATAGGATGACAAAGGGAA	+	1	224065549
ALGA0034164	5	102012460	pMicroRNA274_st	ssc-mir-204	4.1897	AGGCATAGGATGACAAAGGGAA	+	1	224065549
H3GA0051468	X	8022260	hsa_miR_185_star_st	miR-185	4.1882	AGGGGCTGGCTTTCCTCTGGTC	-	14	51449947
H3GA0051468	X	8022260	rno_miR_28_star_st	miR-28	4.18558	CACTAGATTGTGAGCTCCTGGA	-	13	126282219
DRGA0005227	4	115978705	mml_miR_885_5p_st	ssc-mir-885-5p	4.16733	TCCATTACACTACCCTGCCTCT	-	13	66597570
ALGA0028520	4	115992351	mml_miR_885_5p_st	ssc-mir-885-5p	4.16733	TCCATTACACTACCCTGCCTCT	-	13	66597570
M1GA0024794	3	4785807	pMicroRNA85_st	ssc-mir-224	4.16671	TAAACGGAACCACTAGTGACTTG	+	X	123283477
ALGA0099283	X	7913301	pMicroRNA153_st	ssc-mir-124a-1	4.16592	TGGCATTCACCGCGTGCCTTA	+	4	69968879
MARC0006913	5	104011991	pMicroRNA274_st	ssc-mir-204	4.16513	AGGCATAGGATGACAAAGGGAA	+	1	224065549
ALGA0034219	5	104117920	pMicroRNA274_st	ssc-mir-204	4.16513	AGGCATAGGATGACAAAGGGAA	+	1	224065549
H3GA0017327	5	104213712	pMicroRNA274_st	ssc-mir-204	4.16513	AGGCATAGGATGACAAAGGGAA	+	1	224065549
H3GA0051468	X	8022260	pMicroRNA277_st	ssc-mir-320	4.15596	TTCGCCCTCTCAACCCAGCTTTT	+	14	6520915
H3GA0051468	X	8022260	hsa_miR_10b_star_st	miR-10	4.12573	ACAGATTCGATTCTAGGGGAAT	-	15	81951691
MARC0091343	7	110840745	hsa_miR_219_1_3p_st	miR-219	4.11935	AGAGTTGAGTCTGGACGTCCCG	-	7	25250889	85589856
H3GA0051468	X	8022260	pMicroRNA113_st	ssc-mir-382	4.10831	GAAGTTGTTCGTGGTGGATTCG	-
ALGA0034199	5	102221997	pMicroRNA244_st	ssc-mir-34a	4.09037	TGGCAGTGTCTTAGCTGGTTGT	-	6	69603667
ALGA0043433	7	85848253	pMicroRNA90_st	ssc-mir-205	4.0538	CAGACTCCGGTGGAATGAAGGA	+	9	133517118
ALGA0043424	7	85886896	pMicroRNA90_st	ssc-mir-205	4.0538	CAGACTCCGGTGGAATGAAGGA	+	9	133517118
ALGA0043415	7	85931616	pMicroRNA90_st	ssc-mir-205	4.0538	CAGACTCCGGTGGAATGAAGGA	+	9	133517118
ALGA0043403	7	86126642	pMicroRNA90_st	ssc-mir-205	4.0538	CAGACTCCGGTGGAATGAAGGA	+	9	133517118
ALGA0043393	7	86197453	pMicroRNA90_st	ssc-mir-205	4.0538	CAGACTCCGGTGGAATGAAGGA	+	9	133517118
ALGA0043388	7	86219717	pMicroRNA90_st	ssc-mir-205	4.0538	CAGACTCCGGTGGAATGAAGGA	+	9	133517118
M1GA0010535	7	86288973	pMicroRNA90_st	ssc-mir-205	4.0538	CAGACTCCGGTGGAATGAAGGA	+	9	133517118
INRA0056407	X	8152208	xtr_miR_132_st	miR-132	4.05335	CGACCATGGCTGTAGACTGTTA	+	12	48162634
DRGA0010594	10	58302919	rno_miR_125b_3p_st	miR-125	4.03699	AGCTCCCAAGAGCCTAACCCGT	+	9	49109444
ALGA0113990	7	85308860	pMicroRNA90_st	ssc-mir-205	4.03476	CAGACTCCGGTGGAATGAAGGA	+	9	133517118
ALGA0111050	7	85352861	pMicroRNA90_st	ssc-mir-205	4.03476	CAGACTCCGGTGGAATGAAGGA	+	9	133517118
MARC0026608	7	85427368	pMicroRNA90_st	ssc-mir-205	4.03476	CAGACTCCGGTGGAATGAAGGA	+	9	133517118
ASGA0089042	7	85519160	pMicroRNA90_st	ssc-mir-205	4.03476	CAGACTCCGGTGGAATGAAGGA	+	9	133517118
ASGA0104357	7	85525718	pMicroRNA90_st	ssc-mir-205	4.03476	CAGACTCCGGTGGAATGAAGGA	+	9	133517118
MARC0069354	7	85531127	pMicroRNA90_st	ssc-mir-205	4.03476	CAGACTCCGGTGGAATGAAGGA	+	9	133517118
ALGA0043130	7	85640037	pMicroRNA90_st	ssc-mir-205	4.03476	CAGACTCCGGTGGAATGAAGGA	+	9	133517118
M1GA0008168	5	101433703	pMicroRNA274_st	ssc-mir-204	4.03378	AGGCATAGGATGACAAAGGGAA	+	1	224065549
MARC0025535	5	103771788	pMicroRNA274_st	ssc-mir-204	4.02514	AGGCATAGGATGACAAAGGGAA	+	1	224065549
MARC0017490	5	102318509	pMicroRNA124_st	ssc-mir-210	4.01537	CTGTGCGTGTGACAGCGGCTGA	-	2	335277
DRGA0006452	5	102524946	pMicroRNA124_st	ssc-mir-210	4.01331	CTGTGCGTGTGACAGCGGCTGA	-	2	335277
ASGA0044644	9	124386095	hsa_miR_106a_st	ssc-mir-106a	4.01132	CTACCTGCACTGTAAGCACTTTT	+	X	110114433
DIAS0002268	12	18922027	xtr_miR_137_st	miR-137	4.00905	TATTGCTTAAGAATACGCGTAG	-	4	119794042
